# Supplementary material for: Transcriptome Analysis Identifies Novel Genes Associated with Low-Temperature Seed Germination in Sweet Corn
Source: Plants (Basel). 2022 Dec 29;12(1):159. doi: 10.3390/plants12010159 (PMC9824086; doi:10.3390/plants12010159)
Supplement: Supplementary file 1 [file plants-12-00159-s001.zip]

Archive with 6 entries (6 files):
- Table S1 common DEGs in L282 and L693 at low temperature.xlsx
- Table S2 GO analysis of common DEGs.xlsx
- Table S3 specially expressed DEGs in L282 at low temperature.xlsx
- Table S4 GO analysis of specially expressed DEGs in L282 at low temperature.xlsx
- Table S5 Summary of RNA-Seq.xlsx
- Table S6 primer for qRT-PCR.xlsx
