# Supplementary material for: Transcriptome Analysis Identifies Novel Genes Associated with Low-Temperature Seed Germination in Sweet Corn
Source: Plants (Basel). 2022 Dec 29;12(1):159. doi: 10.3390/plants12010159 (PMC9824086; doi:10.3390/plants12010159)
Supplement: Supplementary file 1 [file plants-12-00159-s001.zip › Table S1 common DEGs in L282 and L693 at low temperature.xlsx]

## Sheet: Sheet1
Table S1 Common DEGs in L282 and L693 at low temperature
geneID	up or down
Zm00001d008173	up
Zm00001d026170	up
Zm00001d024000	up
Zm00001d014559	up
Zm00001d015578	up
Zm00001d004843	up
Zm00001d026222	up
Zm00001d004342	up
Zm00001d021763	up
Zm00001d038049	up
Zm00001d038891	up
Zm00001d024037	up
Zm00001d007952	up
Zm00001d011461	up
Zm00001d023630	up
Zm00001d005890	up
Zm00001d026129	up
Zm00001d035558	up
Zm00001d019237	up
Zm00001d012091	up
Zm00001d030199	up
Zm00001d036360	up
Zm00001d043771	up
Zm00001d052318	up
Zm00001d051542	up
Zm00001d039638	up
Zm00001d023810	up
Zm00001d039786	up
Zm00001d021583	up
Zm00001d017986	up
Zm00001d044420	up
Zm00001d049916	up
Zm00001d012560	up
Zm00001d024763	up
Zm00001d024886	up
Zm00001d023677	up
Zm00001d003038	up
Zm00001d025901	up
Zm00001d016625	up
Zm00001d020674	up
Zm00001d019462	up
Zm00001d049217	up
Zm00001d007745	up
Zm00001d004220	up
Zm00001d054093	up
Zm00001d012808	up
Zm00001d015802	up
Zm00001d046489	up
Zm00001d033383	up
Zm00001d041069	up
Zm00001d013566	up
Zm00001d048299	up
Zm00001d003368	up
Zm00001d047210	up
Zm00001d030941	up
Zm00001d047516	up
Zm00001d048709	up
Zm00001d028368	up
Zm00001d038163	up
Zm00001d003707	up
Zm00001d023994	up
Zm00001d021699	up
Zm00001d003012	up
Zm00001d048520	up
Zm00001d052971	up
Zm00001d042861	up
Zm00001d004125	up
Zm00001d022627	up
Zm00001d032383	up
Zm00001d045554	up
Zm00001d048366	up
Zm00001d031074	up
Zm00001d040381	up
Zm00001d002662	up
Zm00001d038131	up
Zm00001d024386	up
Zm00001d052368	up
Zm00001d040312	up
Zm00001d032517	up
Zm00001d043662	up
Zm00001d032805	up
Zm00001d025900	up
Zm00001d037205	up
Zm00001d006456	up
Zm00001d027633	up
Zm00001d030130	up
Zm00001d049380	up
Zm00001d033483	up
Zm00001d041173	up
Zm00001d017871	up
Zm00001d033738	up
Zm00001d022374	up
Zm00001d021075	up
Zm00001d030230	up
Zm00001d045326	up
Zm00001d011615	up
Zm00001d022557	up
Zm00001d042420	up
Zm00001d031913	up
Zm00001d034206	up
Zm00001d007200	up
Zm00001d043601	up
Zm00001d040147	up
Zm00001d025016	up
Zm00001d017949	up
Zm00001d014405	up
Zm00001d016082	up
Zm00001d050346	up
Zm00001d032363	up
Zm00001d035663	up
Zm00001d003172	up
Zm00001d006237	up
Zm00001d052955	up
Zm00001d032083	up
Zm00001d032504	up
Zm00001d044648	up
Zm00001d036345	up
Zm00001d007383	up
Zm00001d009702	up
Zm00001d009183	up
Zm00001d034702	up
Zm00001d009314	up
Zm00001d038797	up
Zm00001d018624	up
Zm00001d024784	up
Zm00001d003779	up
Zm00001d016000	up
Zm00001d038251	up
Zm00001d049158	up
Zm00001d011787	up
Zm00001d021666	up
Zm00001d026010	up
Zm00001d035561	up
Zm00001d042449	up
Zm00001d019501	up
Zm00001d026291	up
Zm00001d039512	up
Zm00001d021086	up
Zm00001d021938	up
Zm00001d026139	up
Zm00001d013524	up
Zm00001d036125	up
Zm00001d026111	up
Zm00001d016155	up
Zm00001d037982	up
Zm00001d045804	up
Zm00001d020771	up
Zm00001d012238	up
Zm00001d033112	up
Zm00001d017045	up
Zm00001d007445	up
Zm00001d014689	up
Zm00001d051611	up
Zm00001d045314	up
Zm00001d035683	up
Zm00001d032750	up
Zm00001d020402	up
Zm00001d038297	up
Zm00001d034832	up
Zm00001d036929	up
Zm00001d017288	up
Zm00001d050694	up
Zm00001d005472	up
Zm00001d047673	up
Zm00001d015008	up
Zm00001d011117	up
Zm00001d009182	up
Zm00001d041070	up
Zm00001d017495	up
Zm00001d022518	up
Zm00001d017522	up
Zm00001d015138	up
Zm00001d032170	up
Zm00001d012109	up
Zm00001d041912	up
Zm00001d037792	up
Zm00001d027283	up
Zm00001d002274	up
Zm00001d053127	up
Zm00001d035662	up
Zm00001d034678	up
Zm00001d030328	up
Zm00001d018159	up
Zm00001d027884	up
Zm00001d050615	up
Zm00001d004340	up
Zm00001d015715	up
Zm00001d008742	up
Zm00001d036557	up
Zm00001d006311	up
Zm00001d031657	up
Zm00001d049375	up
Zm00001d027748	up
Zm00001d009811	up
Zm00001d014852	up
Zm00001d018261	up
Zm00001d013573	up
Zm00001d017941	up
Zm00001d029126	up
Zm00001d040710	up
Zm00001d052720	up
Zm00001d020560	up
Zm00001d041889	up
Zm00001d048643	up
Zm00001d037898	up
Zm00001d045940	up
Zm00001d041392	up
Zm00001d027854	up
Zm00001d034076	up
Zm00001d028472	up
Zm00001d053585	up
Zm00001d032464	up
Zm00001d018907	up
Zm00001d003112	up
Zm00001d020863	up
Zm00001d005453	up
Zm00001d044043	up
Zm00001d012763	up
Zm00001d053776	up
Zm00001d048311	up
Zm00001d037867	up
Zm00001d045302	up
Zm00001d020686	up
Zm00001d020272	up
Zm00001d045655	up
Zm00001d007180	up
Zm00001d027392	up
Zm00001d042084	up
Zm00001d011970	up
Zm00001d007820	up
Zm00001d048440	up
Zm00001d024572	up
Zm00001d037932	up
Zm00001d014983	up
Zm00001d034380	up
Zm00001d020355	up
Zm00001d042842	up
Zm00001d030577	up
Zm00001d005535	up
Zm00001d004837	up
Zm00001d027267	up
Zm00001d027524	up
Zm00001d033155	up
Zm00001d040429	up
Zm00001d042848	up
Zm00001d028471	up
Zm00001d018795	up
Zm00001d031794	up
Zm00001d040665	up
Zm00001d035562	up
Zm00001d041214	up
Zm00001d014788	up
Zm00001d028039	up
Zm00001d009826	up
Zm00001d048341	up
Zm00001d026514	up
Zm00001d024518	up
Zm00001d050336	up
Zm00001d045042	up
Zm00001d025400	up
Zm00001d049094	up
Zm00001d020609	up
Zm00001d022155	up
Zm00001d053151	up
Zm00001d038487	up
Zm00001d044584	up
Zm00001d010907	up
Zm00001d007945	up
Zm00001d038302	up
Zm00001d045481	up
Zm00001d018331	up
Zm00001d022396	up
Zm00001d039628	up
Zm00001d028210	up
Zm00001d042641	up
Zm00001d015446	up
Zm00001d026287	up
Zm00001d044713	up
Zm00001d033925	up
Zm00001d043047	up
Zm00001d036483	up
Zm00001d041438	up
Zm00001d018441	up
Zm00001d038583	up
Zm00001d002658	up
Zm00001d030285	up
Zm00001d025149	up
Zm00001d017573	up
Zm00001d019852	up
Zm00001d019765	up
Zm00001d048568	up
Zm00001d039732	up
Zm00001d029231	up
Zm00001d040960	up
Zm00001d022144	up
Zm00001d032605	up
Zm00001d029983	up
Zm00001d003974	up
Zm00001d019703	up
Zm00001d034420	up
Zm00001d041215	up
Zm00001d006866	up
Zm00001d049975	up
Zm00001d046262	up
Zm00001d003945	up
Zm00001d045550	up
Zm00001d003322	up
Zm00001d029040	up
Zm00001d005144	up
Zm00001d028762	up
Zm00001d009779	up
Zm00001d035764	up
Zm00001d046656	up
Zm00001d037532	up
Zm00001d044110	up
Zm00001d014865	up
Zm00001d015852	up
Zm00001d005454	up
Zm00001d018525	up
Zm00001d027645	up
Zm00001d038752	up
Zm00001d052556	up
Zm00001d038092	up
Zm00001d010611	up
Zm00001d004689	up
Zm00001d007709	up
Zm00001d019139	up
Zm00001d038186	up
Zm00001d045706	up
Zm00001d042847	up
Zm00001d030656	up
Zm00001d020497	up
Zm00001d014159	up
Zm00001d030533	up
Zm00001d017726	up
Zm00001d037252	up
Zm00001d037010	up
Zm00001d002650	up
Zm00001d034405	up
Zm00001d011392	up
Zm00001d013582	up
Zm00001d011745	up
Zm00001d048065	up
Zm00001d048979	up
Zm00001d041353	up
Zm00001d020343	up
Zm00001d011827	up
Zm00001d050061	up
Zm00001d016311	up
Zm00001d050484	up
Zm00001d002726	up
Zm00001d046508	up
Zm00001d052584	up
Zm00001d009964	up
Zm00001d024885	up
Zm00001d031988	up
Zm00001d024094	up
Zm00001d033319	up
Zm00001d019850	up
Zm00001d010050	up
Zm00001d031265	up
Zm00001d021879	up
Zm00001d025853	up
Zm00001d005489	up
Zm00001d034030	up
Zm00001d048958	up
Zm00001d048086	up
Zm00001d037114	up
Zm00001d018014	up
Zm00001d020783	up
Zm00001d017251	up
Zm00001d040509	up
Zm00001d004817	up
Zm00001d035659	up
Zm00001d004036	up
Zm00001d007113	up
Zm00001d042512	up
Zm00001d004019	up
Zm00001d051420	up
Zm00001d020238	up
Zm00001d039971	up
Zm00001d028428	up
Zm00001d035589	up
Zm00001d040477	up
Zm00001d025234	up
Zm00001d015780	up
Zm00001d028662	up
Zm00001d002330	up
Zm00001d035256	up
Zm00001d048453	up
Zm00001d023243	up
Zm00001d009248	up
Zm00001d024413	up
Zm00001d002775	up
Zm00001d010406	up
Zm00001d018807	up
Zm00001d023694	up
Zm00001d018377	up
Zm00001d043252	up
Zm00001d043504	up
Zm00001d002085	up
Zm00001d049409	up
Zm00001d005627	up
Zm00001d018531	up
Zm00001d011486	up
Zm00001d012120	up
Zm00001d020013	up
Zm00001d051044	up
Zm00001d048461	up
Zm00001d050737	up
Zm00001d009337	up
Zm00001d053684	up
Zm00001d043650	up
Zm00001d019988	up
Zm00001d053696	up
Zm00001d034444	up
Zm00001d043517	up
Zm00001d047392	up
Zm00001d037756	up
Zm00001d031943	up
Zm00001d049560	up
Zm00001d033649	up
Zm00001d049922	up
Zm00001d043655	up
Zm00001d042654	up
Zm00001d042962	up
Zm00001d042685	up
Zm00001d000168	up
Zm00001d005590	up
Zm00001d024049	up
Zm00001d043414	up
Zm00001d023208	up
Zm00001d046749	up
Zm00001d044212	up
Zm00001d005818	up
Zm00001d045305	up
Zm00001d017913	up
Zm00001d020549	up
Zm00001d048514	up
Zm00001d031212	up
Zm00001d028896	up
Zm00001d022367	up
Zm00001d049190	up
Zm00001d023210	up
Zm00001d048583	up
Zm00001d034620	up
Zm00001d040603	up
Zm00001d028412	up
Zm00001d019163	up
Zm00001d043922	up
Zm00001d039865	up
Zm00001d051193	up
Zm00001d049187	down
Zm00001d025690	down
Zm00001d033467	down
Zm00001d042740	down
Zm00001d043080	down
Zm00001d047743	down
Zm00001d042437	down
Zm00001d017727	down
Zm00001d005881	down
Zm00001d027556	down
Zm00001d030544	down
Zm00001d042869	down
Zm00001d004706	down
Zm00001d038224	down
Zm00001d048563	down
Zm00001d045092	down
Zm00001d049610	down
Zm00001d035098	down
Zm00001d052715	down
Zm00001d042922	down
Zm00001d007868	down
Zm00001d009087	down
Zm00001d046971	down
Zm00001d038728	down
Zm00001d049813	down
Zm00001d016098	down
Zm00001d044726	down
Zm00001d032669	down
Zm00001d048683	down
Zm00001d018725	down
Zm00001d029149	down
Zm00001d039590	down
Zm00001d037943	down
Zm00001d013099	down
Zm00001d009674	down
Zm00001d047039	down
Zm00001d033797	down
Zm00001d034345	down
Zm00001d028307	down
Zm00001d028901	down
Zm00001d014102	down
Zm00001d037273	down
Zm00001d046261	down
Zm00001d033402	down
Zm00001d020337	down
Zm00001d051632	down
Zm00001d039001	down
Zm00001d052847	down
Zm00001d009556	down
Zm00001d049995	down
Zm00001d006001	down
Zm00001d010529	down
Zm00001d012527	down
Zm00001d017187	down
Zm00001d039000	down
Zm00001d048469	down
Zm00001d051047	down
Zm00001d015918	down
Zm00001d043839	down
Zm00001d026670	down
Zm00001d026218	down
Zm00001d044906	down
Zm00001d028400	down
Zm00001d045021	down
Zm00001d024903	down
Zm00001d017476	down
Zm00001d011735	down
Zm00001d044181	down
Zm00001d002564	down
Zm00001d014611	down
Zm00001d010870	down
Zm00001d028408	down
Zm00001d013810	down
Zm00001d016841	down
Zm00001d016924	down
Zm00001d009112	down
Zm00001d027500	down
Zm00001d033787	down
Zm00001d025864	down
Zm00001d042827	down
Zm00001d009648	down
Zm00001d013384	down
Zm00001d011697	down
Zm00001d040613	down
Zm00001d051554	down
Zm00001d016478	down
Zm00001d019207	down
Zm00001d034027	down
Zm00001d014585	down
Zm00001d022618	down
Zm00001d014486	down
Zm00001d026119	down
Zm00001d012420	down
Zm00001d027598	down
Zm00001d030040	down
Zm00001d016570	down
Zm00001d029257	down
Zm00001d053715	down
Zm00001d038964	down
Zm00001d037687	down
Zm00001d039913	down
Zm00001d009564	down
Zm00001d042903	down
Zm00001d021525	down
Zm00001d004705	down
Zm00001d042500	down
Zm00001d048073	down
Zm00001d047397	down
Zm00001d031325	down
Zm00001d048907	down
Zm00001d045405	down
Zm00001d047709	down
Zm00001d020976	down
Zm00001d021528	down
Zm00001d017826	down
Zm00001d044728	down
Zm00001d040624	down
Zm00001d025533	down
Zm00001d011838	down
Zm00001d034849	down
Zm00001d032187	down
Zm00001d016128	down
Zm00001d005663	down
Zm00001d022303	down
Zm00001d017707	down
Zm00001d018161	down
Zm00001d031773	down
Zm00001d043730	down
Zm00001d051567	down
Zm00001d002671	down
Zm00001d032084	down
Zm00001d028693	down
Zm00001d002952	down
Zm00001d042054	down
Zm00001d029604	down
Zm00001d021360	down
Zm00001d047841	down
Zm00001d015092	down
Zm00001d020926	down
Zm00001d019861	down
Zm00001d037721	down
Zm00001d042315	down
Zm00001d042904	down
Zm00001d002360	down
Zm00001d023399	down
Zm00001d017202	down
Zm00001d027557	down
Zm00001d025948	down
Zm00001d025833	down
Zm00001d051459	down
Zm00001d038806	down
Zm00001d031423	down
Zm00001d051288	down
Zm00001d025508	down
Zm00001d033543	down
Zm00001d039142	down
Zm00001d007827	down
Zm00001d036611	down
Zm00001d003890	down
Zm00001d042289	down
Zm00001d048416	down
Zm00001d039377	down
Zm00001d045742	down
Zm00001d035337	down
Zm00001d044608	down
Zm00001d002965	down
Zm00001d053195	down
Zm00001d021291	down
Zm00001d027763	down
Zm00001d053266	down
Zm00001d006069	down
Zm00001d047204	down
Zm00001d047259	down
Zm00001d037985	down
Zm00001d047993	down
Zm00001d028949	down
Zm00001d048313	down
Zm00001d049282	down
Zm00001d044106	down
Zm00001d016826	down
Zm00001d013226	down
Zm00001d033990	down
Zm00001d024839	down
Zm00001d046652	down
Zm00001d038291	down
Zm00001d017990	down
Zm00001d047799	down
Zm00001d042104	down
Zm00001d039859	down
Zm00001d029772	down
Zm00001d053828	down
Zm00001d038449	down
Zm00001d042225	down
Zm00001d013229	down
Zm00001d025414	down
Zm00001d020888	down
Zm00001d020043	down
Zm00001d043536	down
Zm00001d029349	down
Zm00001d018717	down
Zm00001d045476	down
Zm00001d003938	down
Zm00001d011797	down
Zm00001d042211	down
Zm00001d043701	down
Zm00001d036234	down
Zm00001d053887	down
Zm00001d037915	down
Zm00001d002999	down
Zm00001d017140	down
Zm00001d013087	down
Zm00001d005114	down
Zm00001d045036	down
Zm00001d043491	down
Zm00001d042344	down
Zm00001d012293	down
Zm00001d044138	down
Zm00001d028557	down
Zm00001d028440	down
Zm00001d042812	down
Zm00001d042880	down
Zm00001d003924	down
Zm00001d004243	down
Zm00001d002436	down
Zm00001d013033	down
Zm00001d027619	down
Zm00001d051637	down
Zm00001d014863	down
Zm00001d033447	down
Zm00001d043453	down
Zm00001d034571	down
Zm00001d010586	down
Zm00001d052449	down
Zm00001d013489	down
Zm00001d043190	down
Zm00001d034569	down
Zm00001d045432	down
Zm00001d031736	down
Zm00001d018298	down
Zm00001d006796	down
Zm00001d052746	down
Zm00001d029707	down
Zm00001d038436	down
Zm00001d022376	down
Zm00001d034270	down
Zm00001d039933	down
Zm00001d037637	down
Zm00001d019504	down
Zm00001d014317	down
Zm00001d027258	down
Zm00001d034705	down
Zm00001d005699	down
Zm00001d045527	down
Zm00001d003756	down
Zm00001d016255	down
Zm00001d032740	down
Zm00001d049932	down
Zm00001d011589	down
Zm00001d047548	down
Zm00001d023700	down
Zm00001d004897	down
Zm00001d001850	down
Zm00001d008968	down
Zm00001d025011	down
Zm00001d015215	down
Zm00001d030550	down
Zm00001d034356	down
Zm00001d053229	down
Zm00001d035119	down
Zm00001d029835	down
Zm00001d020257	down
Zm00001d017199	down
Zm00001d048688	down
Zm00001d007341	down
Zm00001d039566	down
Zm00001d027597	down
Zm00001d052040	down
Zm00001d006364	down
Zm00001d003554	down
Zm00001d038764	down
Zm00001d043464	down
Zm00001d045988	down
Zm00001d034769	down
Zm00001d038226	down
Zm00001d013494	down
Zm00001d035916	down
Zm00001d017375	down
Zm00001d051642	down
Zm00001d039685	down
Zm00001d025825	down
Zm00001d052194	down
Zm00001d033612	down
Zm00001d049905	down
Zm00001d044967	down
Zm00001d009382	down
Zm00001d037894	down
Zm00001d012736	down
Zm00001d014463	down
Zm00001d006853	down
Zm00001d042673	down
Zm00001d048629	down
Zm00001d043302	down
Zm00001d003451	down
Zm00001d037988	down
Zm00001d017551	down
Zm00001d028252	down
Zm00001d019704	down
Zm00001d045264	down
Zm00001d005698	down
Zm00001d024465	down
Zm00001d045304	down
Zm00001d040826	down
Zm00001d031855	down
Zm00001d035505	down
Zm00001d029062	down
Zm00001d021653	down
Zm00001d050055	down
Zm00001d024303	down
Zm00001d037404	down
Zm00001d025612	down
Zm00001d038201	down
Zm00001d022327	down
Zm00001d042019	down
Zm00001d028718	down
Zm00001d035000	down
Zm00001d023277	down
Zm00001d034506	down
Zm00001d008841	down
Zm00001d047618	down
Zm00001d020967	down
Zm00001d035945	down
Zm00001d033267	down
Zm00001d021413	down
Zm00001d020936	down
Zm00001d021779	down
Zm00001d052562	down
Zm00001d049607	down
Zm00001d002768	down
Zm00001d029778	down
Zm00001d011134	down
Zm00001d024432	down
Zm00001d039607	down
Zm00001d012613	down
Zm00001d036768	down
Zm00001d004357	down
Zm00001d012584	down
Zm00001d031563	down
Zm00001d024302	down
Zm00001d048020	down
Zm00001d034413	down
Zm00001d003282	down
Zm00001d034801	down
Zm00001d034692	down
Zm00001d052039	down
Zm00001d044156	down
Zm00001d006511	down
Zm00001d042739	down
Zm00001d046888	down
Zm00001d023446	down
Zm00001d007581	down
Zm00001d001924	down
Zm00001d025886	down
Zm00001d049769	down
Zm00001d018206	down
Zm00001d034753	down
Zm00001d047877	down
Zm00001d040269	down
Zm00001d043060	down
Zm00001d012510	down
Zm00001d049464	down
Zm00001d043735	down
Zm00001d018940	down
Zm00001d042472	down
Zm00001d002052	down
Zm00001d053740	down
Zm00001d034003	down
Zm00001d031086	down
Zm00001d008222	down
