# Supplementary material for: Transcriptome Analysis Identifies Novel Genes Associated with Low-Temperature Seed Germination in Sweet Corn
Source: Plants (Basel). 2022 Dec 29;12(1):159. doi: 10.3390/plants12010159 (PMC9824086; doi:10.3390/plants12010159)
Supplement: Supplementary file 1 [file plants-12-00159-s001.zip › Table S2 GO analysis of common DEGs.xlsx]

## Sheet: common DEGs
Table S2 GO analysis of common DEGs
GO term	Ontology	Description	Number in input list	Number in BG/Ref	FDR	upregulated or downregulated common DEGs
GO:0007017	P	microtubule-based process	44	880	1.3e-11	upregulated
GO:0061647	P	histone H3-K9 modification	23	229	3.5e-11
GO:0044763	P	single-organism cellular process	321	20993	3.5e-11
GO:0005975	P	carbohydrate metabolic process	105	4161	3.5e-11
GO:0051567	P	histone H3-K9 methylation	23	220	3.5e-11
GO:0007010	P	cytoskeleton organization	52	1317	4.8e-11
GO:0006275	P	regulation of DNA replication	21	198	1.1e-10
GO:0044710	P	single-organism metabolic process	282	17698	1.1e-10
GO:0051301	P	cell division	43	979	2.1e-10
GO:1903047	P	mitotic cell cycle process	38	783	2.9e-10
GO:0044699	P	single-organism process	394	28803	4.4e-10
GO:0044262	P	cellular carbohydrate metabolic process	61	1909	9.4e-10
GO:0006270	P	DNA replication initiation	17	138	1.8e-09
GO:0007018	P	microtubule-based movement	22	268	1.9e-09
GO:0000281	P	mitotic cytokinesis	24	350	6.5e-09
GO:0061640	P	cytoskeleton-dependent cytokinesis	24	356	8.5e-09
GO:0006306	P	DNA methylation	21	266	9.2e-09
GO:0006305	P	DNA alkylation	21	266	9.2e-09
GO:0006304	P	DNA modification	22	301	1.2e-08
GO:0044728	P	DNA methylation or demethylation	21	279	1.9e-08
GO:0000910	P	cytokinesis	26	453	2.6e-08
GO:0000911	P	cytokinesis by cell plate formation	22	324	3.8e-08
GO:0044281	P	small molecule metabolic process	158	8585	5.1e-08
GO:1902410	P	mitotic cytokinetic process	22	334	6e-08
GO:0032506	P	cytokinetic process	22	348	1.2e-07
GO:0044723	P	single-organism carbohydrate metabolic process	76	3091	1.3e-07
GO:0034968	P	histone lysine methylation	23	388	1.4e-07
GO:0010324	P	membrane invagination	22	357	1.7e-07
GO:0000003	P	reproduction	110	5342	2.2e-07
GO:0018022	P	peptidyl-lysine methylation	23	405	2.8e-07
GO:0051052	P	regulation of DNA metabolic process	21	337	3.1e-07
GO:0006928	P	movement of cell or subcellular component	24	460	5.6e-07
GO:0000278	P	mitotic cell cycle	38	1089	7.8e-07
GO:0016571	P	histone methylation	24	475	9.6e-07
GO:0040007	P	growth	55	2046	1.9e-06
GO:0048589	P	developmental growth	47	1604	2e-06
GO:0016458	P	gene silencing	29	720	2.8e-06
GO:0003006	P	developmental process involved in reproduction	86	3998	2.8e-06
GO:0051726	P	regulation of cell cycle	29	736	4.3e-06
GO:0071554	P	cell wall organization or biogenesis	57	2231	4.9e-06
GO:0022414	P	reproductive process	99	4935	5e-06
GO:0006346	P	methylation-dependent chromatin silencing	14	169	5e-06
GO:0044042	P	glucan metabolic process	34	989	5.9e-06
GO:0022402	P	cell cycle process	52	1962	6.3e-06
GO:0005982	P	starch metabolic process	19	346	8.8e-06
GO:0006073	P	cellular glucan metabolic process	33	965	9.9e-06
GO:1901615	P	organic hydroxy compound metabolic process	36	1117	9.9e-06
GO:0006479	P	protein methylation	24	554	1.1e-05
GO:0008213	P	protein alkylation	24	554	1.1e-05
GO:0044702	P	single organism reproductive process	86	4163	1.3e-05
GO:0006066	P	alcohol metabolic process	32	936	1.4e-05
GO:0071555	P	cell wall organization	42	1457	1.4e-05
GO:0044711	P	single-organism biosynthetic process	118	6412	1.4e-05
GO:0008283	P	cell proliferation	27	705	1.6e-05
GO:0007049	P	cell cycle	61	2584	1.7e-05
GO:0005976	P	polysaccharide metabolic process	46	1695	1.7e-05
GO:0006084	P	acetyl-CoA metabolic process	16	258	1.7e-05
GO:0009932	P	cell tip growth	25	625	2.1e-05
GO:0016049	P	cell growth	40	1386	2.4e-05
GO:0009791	P	post-embryonic development	86	4254	2.7e-05
GO:0035383	P	thioester metabolic process	16	273	3.1e-05
GO:0006637	P	acyl-CoA metabolic process	16	273	3.1e-05
GO:0018205	P	peptidyl-lysine modification	27	735	3.1e-05
GO:0040029	P	regulation of gene expression, epigenetic	28	784	3.2e-05
GO:0000904	P	cell morphogenesis involved in differentiation	28	786	3.3e-05
GO:0031047	P	gene silencing by RNA	22	513	3.3e-05
GO:0000226	P	microtubule cytoskeleton organization	23	561	3.7e-05
GO:0045229	P	external encapsulating structure organization	42	1532	3.9e-05
GO:0006082	P	organic acid metabolic process	90	4597	4.5e-05
GO:0016572	P	histone phosphorylation	10	97	4.6e-05
GO:0000902	P	cell morphogenesis	40	1435	4.8e-05
GO:0048608	P	reproductive structure development	68	3139	4.9e-05
GO:0061458	P	reproductive system development	68	3139	4.9e-05
GO:0044724	P	single-organism carbohydrate catabolic process	30	909	5e-05
GO:0009311	P	oligosaccharide metabolic process	21	487	5e-05
GO:0048588	P	developmental cell growth	28	826	7.2e-05
GO:0006342	P	chromatin silencing	19	422	9.3e-05
GO:0051704	P	multi-organism process	92	4833	9.5e-05
GO:0044264	P	cellular polysaccharide metabolic process	37	1315	9.5e-05
GO:1902589	P	single-organism organelle organization	42	1599	9.7e-05
GO:0043414	P	macromolecule methylation	32	1048	9.8e-05
GO:0006261	P	DNA-dependent DNA replication	25	699	0.00011
GO:0006732	P	coenzyme metabolic process	37	1328	0.00011
GO:0048646	P	anatomical structure formation involved in morphogenesis	54	2336	0.00012
GO:0016052	P	carbohydrate catabolic process	33	1115	0.00012
GO:0045814	P	negative regulation of gene expression, epigenetic	19	435	0.00012
GO:0010389	P	regulation of G2/M transition of mitotic cell cycle	10	112	0.00012
GO:0005984	P	disaccharide metabolic process	17	352	0.00012
GO:0009909	P	regulation of flower development	22	567	0.00012
GO:1902749	P	regulation of cell cycle G2/M phase transition	10	113	0.00013
GO:0090567	P	reproductive shoot system development	43	1691	0.00014
GO:0060560	P	developmental growth involved in morphogenesis	33	1127	0.00014
GO:0010015	P	root morphogenesis	29	916	0.00014
GO:0009826	P	unidimensional cell growth	29	919	0.00015
GO:0048364	P	root development	37	1365	0.00018
GO:0099402	P	plant organ development	60	2768	0.00019
GO:0009908	P	flower development	42	1657	0.00019
GO:0022622	P	root system development	37	1370	0.00019
GO:0000086	P	G2/M transition of mitotic cell cycle	10	120	0.0002
GO:2000026	P	regulation of multicellular organismal development	38	1430	0.0002
GO:0032989	P	cellular component morphogenesis	40	1547	0.0002
GO:0044839	P	cell cycle G2/M phase transition	10	122	0.00022
GO:0051707	P	response to other organism	63	2986	0.00023
GO:0043436	P	oxoacid metabolic process	81	4198	0.00023
GO:0043207	P	response to external biotic stimulus	63	2998	0.00025
GO:0010817	P	regulation of hormone levels	30	1028	0.00039
GO:0032535	P	regulation of cellular component size	17	392	0.0004
GO:0016569	P	covalent chromatin modification	31	1088	0.00042
GO:0090066	P	regulation of anatomical structure size	17	397	0.00046
GO:0009886	P	post-embryonic morphogenesis	27	879	0.00046
GO:0098542	P	defense response to other organism	46	1975	0.00048
GO:0019752	P	carboxylic acid metabolic process	77	4025	0.00052
GO:0032259	P	methylation	41	1689	0.00059
GO:0048507	P	meristem development	28	947	0.00059
GO:0090558	P	plant epidermis development	32	1167	0.0006
GO:0009605	P	response to external stimulus	80	4265	0.00064
GO:0051607	P	defense response to virus	13	246	0.00064
GO:0048831	P	regulation of shoot system development	22	644	0.00064
GO:0051258	P	protein polymerization	17	411	0.00065
GO:0044275	P	cellular carbohydrate catabolic process	11	176	0.00069
GO:0032787	P	monocarboxylic acid metabolic process	57	2716	0.0007
GO:1901990	P	regulation of mitotic cell cycle phase transition	11	178	0.00074
GO:2000241	P	regulation of reproductive process	25	804	0.00074
GO:1901987	P	regulation of cell cycle phase transition	11	181	0.00085
GO:0010075	P	regulation of meristem growth	16	379	0.00088
GO:0045010	P	actin nucleation	11	182	0.00088
GO:0030838	P	positive regulation of actin filament polymerization	11	183	0.00092
GO:0006833	P	water transport	13	262	0.0011
GO:0019252	P	starch biosynthetic process	13	262	0.0011
GO:0042044	P	fluid transport	13	262	0.0011
GO:0044283	P	small molecule biosynthetic process	65	3307	0.0011
GO:0009860	P	pollen tube growth	17	436	0.0012
GO:0042445	P	hormone metabolic process	22	678	0.0012
GO:0005985	P	sucrose metabolic process	8	94	0.0013
GO:0005996	P	monosaccharide metabolic process	28	1005	0.0014
GO:0010073	P	meristem maintenance	20	586	0.0014
GO:0009607	P	response to biotic stimulus	63	3201	0.0014
GO:0042180	P	cellular ketone metabolic process	37	1528	0.0014
GO:0032273	P	positive regulation of protein polymerization	11	196	0.0015
GO:0009888	P	tissue development	53	2545	0.0016
GO:0048468	P	cell development	39	1662	0.0017
GO:0044703	P	multi-organism reproductive process	33	1304	0.0017
GO:0035266	P	meristem growth	16	406	0.0017
GO:0016137	P	glycoside metabolic process	15	365	0.0019
GO:0090626	P	plant epidermis morphogenesis	18	504	0.0019
GO:0065008	P	regulation of biological quality	81	4509	0.002
GO:0006090	P	pyruvate metabolic process	22	708	0.0021
GO:0048465	P	corolla development	9	134	0.0021
GO:0048441	P	petal development	9	134	0.0021
GO:0016570	P	histone modification	26	923	0.0021
GO:0051495	P	positive regulation of cytoskeleton organization	11	205	0.0021
GO:0051322	P	anaphase	8	104	0.0022
GO:0018193	P	peptidyl-amino acid modification	29	1095	0.0022
GO:0009555	P	pollen development	21	661	0.0022
GO:0044772	P	mitotic cell cycle phase transition	11	209	0.0024
GO:0051128	P	regulation of cellular component organization	27	990	0.0024
GO:0048229	P	gametophyte development	27	990	0.0024
GO:0050793	P	regulation of developmental process	40	1765	0.0024
GO:0030833	P	regulation of actin filament polymerization	11	210	0.0024
GO:0051186	P	cofactor metabolic process	41	1831	0.0025
GO:0044712	P	single-organism catabolic process	63	3285	0.0026
GO:0010267	P	production of ta-siRNAs involved in RNA interference	9	140	0.0026
GO:0044770	P	cell cycle phase transition	11	213	0.0027
GO:0048868	P	pollen tube development	18	524	0.0027
GO:0030041	P	actin filament polymerization	11	214	0.0027
GO:0031048	P	chromatin silencing by small RNA	9	142	0.0028
GO:0044764	P	multi-organism cellular process	19	578	0.003
GO:0048638	P	regulation of developmental growth	19	580	0.0031
GO:0044282	P	small molecule catabolic process	36	1542	0.0031
GO:0016129	P	phytosteroid biosynthetic process	11	218	0.0031
GO:0048509	P	regulation of meristem development	17	483	0.0032
GO:0031334	P	positive regulation of protein complex assembly	11	220	0.0033
GO:0009653	P	anatomical structure morphogenesis	83	4749	0.0035
GO:0008064	P	regulation of actin polymerization or depolymerization	11	224	0.0038
GO:0009615	P	response to virus	13	308	0.0039
GO:0032271	P	regulation of protein polymerization	11	225	0.0039
GO:0010638	P	positive regulation of organelle organization	13	310	0.004
GO:0052018	P	modulation by symbiont of RNA levels in host	9	151	0.004
GO:0052249	P	modulation of RNA levels in other organism involved in symbiotic interaction	9	151	0.004
GO:0032956	P	regulation of actin cytoskeleton organization	11	226	0.004
GO:0030832	P	regulation of actin filament length	11	226	0.004
GO:0009616	P	virus induced gene silencing	9	151	0.004
GO:0009250	P	glucan biosynthetic process	20	650	0.0042
GO:0032970	P	regulation of actin filament-based process	11	228	0.0042
GO:0098586	P	cellular response to virus	9	153	0.0043
GO:0040008	P	regulation of growth	22	760	0.0044
GO:0044089	P	positive regulation of cellular component biogenesis	11	230	0.0045
GO:0051239	P	regulation of multicellular organismal process	39	1769	0.0045
GO:1901575	P	organic substance catabolic process	89	5239	0.0045
GO:0000272	P	polysaccharide catabolic process	14	363	0.0049
GO:0007155	P	cell adhesion	13	320	0.0052
GO:0048580	P	regulation of post-embryonic development	24	886	0.0056
GO:0000271	P	polysaccharide biosynthetic process	29	1175	0.0056
GO:0071669	P	plant-type cell wall organization or biogenesis	26	999	0.0056
GO:0016132	P	brassinosteroid biosynthetic process	10	197	0.0056
GO:0035195	P	gene silencing by miRNA	10	198	0.0057
GO:0009251	P	glucan catabolic process	6	64	0.0057
GO:0035295	P	tube development	16	469	0.0062
GO:0009856	P	pollination	21	728	0.0062
GO:0044706	P	multi-multicellular organism process	21	730	0.0064
GO:0010564	P	regulation of cell cycle process	14	376	0.0066
GO:1901617	P	organic hydroxy compound biosynthetic process	19	626	0.0067
GO:0019321	P	pentose metabolic process	8	131	0.0074
GO:0016246	P	RNA interference	11	247	0.0074
GO:0019637	P	organophosphate metabolic process	60	3238	0.0076
GO:0033043	P	regulation of organelle organization	20	688	0.0077
GO:0006733	P	oxidoreduction coenzyme metabolic process	23	858	0.0082
GO:0006790	P	sulfur compound metabolic process	28	1150	0.0084
GO:0022610	P	biological adhesion	13	340	0.0084
GO:0061024	P	membrane organization	39	1841	0.0089
GO:0008356	P	asymmetric cell division	6	71	0.0089
GO:0044247	P	cellular polysaccharide catabolic process	7	102	0.0091
GO:0009620	P	response to fungus	26	1039	0.0091
GO:0006260	P	DNA replication	26	1039	0.0091
GO:0007015	P	actin filament organization	13	345	0.0093
GO:0009117	P	nucleotide metabolic process	47	2378	0.0095
GO:0048367	P	shoot system development	51	2650	0.0095
GO:0016051	P	carbohydrate biosynthetic process	35	1595	0.0095
GO:0015980	P	energy derivation by oxidation of organic compounds	14	394	0.0096
GO:0009056	P	catabolic process	102	6365	0.0097
GO:0007067	P	mitotic nuclear division	13	349	0.01
GO:0043254	P	regulation of protein complex assembly	11	259	0.01
GO:0048569	P	post-embryonic organ development	27	1109	0.01
GO:0008154	P	actin polymerization or depolymerization	11	260	0.01
GO:0006753	P	nucleoside phosphate metabolic process	47	2396	0.011
GO:0035196	P	production of miRNAs involved in gene silencing by miRNA	9	180	0.011
GO:0010053	P	root epidermal cell differentiation	20	715	0.011
GO:1901135	P	carbohydrate derivative metabolic process	65	3657	0.011
GO:0055114	P	oxidation-reduction process	73	4235	0.011
GO:0006793	P	phosphorus metabolic process	132	8755	0.012
GO:0016128	P	phytosteroid metabolic process	11	267	0.012
GO:0090407	P	organophosphate biosynthetic process	35	1631	0.013
GO:0010014	P	meristem initiation	11	270	0.013
GO:0071616	P	acyl-CoA biosynthetic process	5	51	0.014
GO:0035384	P	thioester biosynthetic process	5	51	0.014
GO:1901657	P	glycosyl compound metabolic process	39	1899	0.014
GO:0030422	P	production of siRNA involved in RNA interference	9	188	0.015
GO:0034637	P	cellular carbohydrate biosynthetic process	26	1083	0.015
GO:0051130	P	positive regulation of cellular component organization	13	368	0.015
GO:0050832	P	defense response to fungus	20	737	0.015
GO:0090627	P	plant epidermal cell differentiation	20	740	0.016
GO:0010090	P	trichome morphogenesis	11	278	0.016
GO:0006081	P	cellular aldehyde metabolic process	19	685	0.016
GO:0009933	P	meristem structural organization	14	422	0.017
GO:0051225	P	spindle assembly	6	83	0.017
GO:0000023	P	maltose metabolic process	9	194	0.017
GO:0051493	P	regulation of cytoskeleton organization	11	281	0.017
GO:0009955	P	adaxial/abaxial pattern specification	9	195	0.018
GO:0016032	P	viral process	15	477	0.018
GO:0006796	P	phosphate-containing compound metabolic process	130	8692	0.018
GO:0006996	P	organelle organization	115	7514	0.018
GO:0030036	P	actin cytoskeleton organization	14	428	0.018
GO:0035194	P	posttranscriptional gene silencing by RNA	12	330	0.018
GO:0021700	P	developmental maturation	25	1045	0.019
GO:0033692	P	cellular polysaccharide biosynthetic process	24	986	0.019
GO:0048765	P	root hair cell differentiation	18	642	0.019
GO:0048764	P	trichoblast maturation	18	642	0.019
GO:0016444	P	somatic cell DNA recombination	5	56	0.019
GO:0009913	P	epidermal cell differentiation	20	756	0.019
GO:0048285	P	organelle fission	23	930	0.019
GO:0009825	P	multidimensional cell growth	9	199	0.019
GO:0030855	P	epithelial cell differentiation	20	763	0.021
GO:0051701	P	interaction with host	10	246	0.022
GO:0016131	P	brassinosteroid metabolic process	10	246	0.022
GO:0007346	P	regulation of mitotic cell cycle	12	340	0.022
GO:0044403	P	symbiosis, encompassing mutualism through parasitism	16	546	0.023
GO:0048469	P	cell maturation	18	655	0.023
GO:0048878	P	chemical homeostasis	25	1064	0.023
GO:0016441	P	posttranscriptional gene silencing	12	341	0.023
GO:0044419	P	interspecies interaction between organisms	16	550	0.024
GO:0014070	P	response to organic cyclic compound	35	1706	0.024
GO:0046496	P	nicotinamide nucleotide metabolic process	19	717	0.024
GO:0019748	P	secondary metabolic process	35	1706	0.024
GO:0007030	P	Golgi organization	12	345	0.024
GO:0031050	P	dsRNA fragmentation	9	208	0.025
GO:0070918	P	production of small RNA involved in gene silencing by RNA	9	208	0.025
GO:0071359	P	cellular response to dsRNA	9	208	0.025
GO:0009308	P	amine metabolic process	27	1200	0.026
GO:0048532	P	anatomical structure arrangement	14	449	0.026
GO:0019362	P	pyridine nucleotide metabolic process	19	723	0.026
GO:0000279	P	M phase	17	612	0.027
GO:0042439	P	ethanolamine-containing compound metabolic process	5	62	0.027
GO:0000724	P	double-strand break repair via homologous recombination	8	170	0.028
GO:0048438	P	floral whorl development	20	790	0.03
GO:0072524	P	pyridine-containing compound metabolic process	19	733	0.03
GO:0017148	P	negative regulation of translation	11	307	0.03
GO:0000725	P	recombinational repair	8	173	0.03
GO:0008544	P	epidermis development	20	792	0.03
GO:0048437	P	floral organ development	22	910	0.03
GO:0046165	P	alcohol biosynthetic process	14	460	0.031
GO:0034249	P	negative regulation of cellular amide metabolic process	11	310	0.032
GO:0006325	P	chromatin organization	34	1677	0.033
GO:0007051	P	spindle organization	6	99	0.033
GO:0046835	P	carbohydrate phosphorylation	5	66	0.033
GO:0010089	P	xylem development	7	136	0.033
GO:0010054	P	trichoblast differentiation	18	685	0.033
GO:1901605	P	alpha-amino acid metabolic process	24	1044	0.035
GO:0000280	P	nuclear division	21	863	0.035
GO:0016053	P	organic acid biosynthetic process	39	2021	0.035
GO:0009944	P	polarity specification of adaxial/abaxial axis	7	138	0.035
GO:0044003	P	modification by symbiont of host morphology or physiology	9	222	0.035
GO:0042446	P	hormone biosynthetic process	14	468	0.035
GO:0051817	P	modification of morphology or physiology of other organism involved in symbiotic interaction	9	223	0.036
GO:0048446	P	petal morphogenesis	6	102	0.037
GO:0065001	P	specification of axis polarity	7	140	0.038
GO:0055086	P	nucleobase-containing small molecule metabolic process	47	2585	0.038
GO:0009108	P	coenzyme biosynthetic process	12	370	0.039
GO:0032268	P	regulation of cellular protein metabolic process	31	1503	0.039
GO:0006694	P	steroid biosynthetic process	13	423	0.04
GO:0044087	P	regulation of cellular component biogenesis	11	322	0.04
GO:0009698	P	phenylpropanoid metabolic process	19	761	0.042
GO:0006970	P	response to osmotic stress	36	1843	0.042
GO:0009926	P	auxin polar transport	10	276	0.042
GO:0030029	P	actin filament-based process	15	534	0.042
GO:2000113	P	negative regulation of cellular macromolecule biosynthetic process	26	1194	0.044
GO:0010026	P	trichome differentiation	11	327	0.044
GO:0009850	P	auxin metabolic process	10	280	0.046
GO:0019318	P	hexose metabolic process	21	891	0.047
GO:0048731	P	system development	117	7929	0.048
GO:0044272	P	sulfur compound biosynthetic process	13	434	0.048
GO:0016310	P	phosphorylation	87	5587	0.048
GO:0008017	F	microtubule binding	26	324	6.1e-11
GO:0015631	F	tubulin binding	26	354	2e-10
GO:0003777	F	microtubule motor activity	20	204	5.7e-10
GO:0008092	F	cytoskeletal protein binding	34	675	6.4e-10
GO:0003774	F	motor activity	20	268	3.3e-08
GO:0004553	F	hydrolase activity, hydrolyzing O-glycosyl compounds	32	809	6.1e-07
GO:0016798	F	hydrolase activity, acting on glycosyl bonds	35	962	7.4e-07
GO:0047668	F	amygdalin beta-glucosidase activity	6	19	3.8e-05
GO:0003824	F	catalytic activity	330	24350	5.5e-05
GO:0008574	F	ATP-dependent microtubule motor activity, plus-end-directed	5	19	0.00064
GO:1990939	F	ATP-dependent microtubule motor activity	5	20	0.00073
GO:0008422	F	beta-glucosidase activity	8	102	0.0032
GO:0030246	F	carbohydrate binding	20	618	0.0039
GO:0016160	F	amylase activity	5	33	0.0048
GO:0015925	F	galactosidase activity	6	61	0.0075
GO:0019200	F	carbohydrate kinase activity	7	91	0.0081
GO:0015926	F	glucosidase activity	8	132	0.012
GO:0015665	F	alcohol transmembrane transporter activity	5	43	0.012
GO:0015923	F	mannosidase activity	5	46	0.014
GO:1901618	F	organic hydroxy compound transmembrane transporter activity	5	46	0.014
GO:0005509	F	calcium ion binding	18	631	0.025
GO:0005524	F	ATP binding	80	4840	0.027
GO:0071944	C	cell periphery	165	8255	3e-11
GO:0005871	C	kinesin complex	18	130	4.1e-11
GO:0099513	C	polymeric cytoskeletal fiber	31	549	2.4e-10
GO:0005874	C	microtubule	30	513	2.4e-10
GO:0099512	C	supramolecular fiber	31	550	2.4e-10
GO:0005886	C	plasma membrane	131	6798	9.2e-08
GO:0005875	C	microtubule associated complex	19	308	8.2e-07
GO:0005576	C	extracellular region	66	2695	8.2e-07
GO:0015630	C	microtubule cytoskeleton	32	912	4.4e-06
GO:0009505	C	plant-type cell wall	29	780	5.3e-06
GO:0005618	C	cell wall	50	1901	5.6e-06
GO:0044430	C	cytoskeletal part	34	1057	9.1e-06
GO:0030312	C	external encapsulating structure	50	1960	1.2e-05
GO:0005737	C	cytoplasm	278	19628	2.8e-05
GO:0044464	C	cell part	389	30318	6.4e-05
GO:0005623	C	cell	389	30411	0.0001
GO:0044444	C	cytoplasmic part	237	16509	0.00023
GO:0005856	C	cytoskeleton	36	1367	0.00024
GO:0009570	C	chloroplast stroma	33	1314	0.0014
GO:0009532	C	plastid stroma	33	1336	0.0018
GO:0048046	C	apoplast	25	905	0.0027
GO:0005887	C	integral component of plasma membrane	13	306	0.0028
GO:0044459	C	plasma membrane part	25	944	0.0046
GO:0005773	C	vacuole	58	3129	0.008
GO:0009536	C	plastid	94	5796	0.01
GO:0005829	C	cytosol	77	4562	0.012
GO:0009507	C	chloroplast	88	5439	0.016
GO:0044434	C	chloroplast part	45	2339	0.016
GO:0009628	P	response to abiotic stimulus	134	5674	2.2e-20	down-regulated
GO:0009266	P	response to temperature stimulus	72	1840	2.6e-20
GO:0010035	P	response to inorganic substance	89	2920	5.7e-19
GO:1901700	P	response to oxygen-containing compound	116	4781	2.6e-18
GO:0042221	P	response to chemical	174	9294	2.6e-18
GO:0009642	P	response to light intensity	34	500	3.2e-15
GO:0009644	P	response to high light intensity	29	375	3.7e-14
GO:0009416	P	response to light stimulus	67	2186	6.1e-14
GO:0009314	P	response to radiation	67	2302	6.4e-13
GO:0006970	P	response to osmotic stress	59	1843	7e-13
GO:0009408	P	response to heat	33	589	1.1e-12
GO:0010286	P	heat acclimation	19	155	2.9e-12
GO:0006950	P	response to stress	188	12007	2.9e-12
GO:0000302	P	response to reactive oxygen species	36	765	7.2e-12
GO:0006979	P	response to oxidative stress	46	1291	2.4e-11
GO:0042542	P	response to hydrogen peroxide	29	514	3.4e-11
GO:0006972	P	hyperosmotic response	26	467	8.4e-10
GO:0009651	P	response to salt stress	50	1708	1.8e-09
GO:0050896	P	response to stimulus	280	22704	8.8e-09
GO:0001101	P	response to acid chemical	69	3035	8.8e-09
GO:0010033	P	response to organic substance	108	5992	9.9e-09
GO:0006457	P	protein folding	29	692	2.4e-08
GO:0009414	P	response to water deprivation	34	968	5e-08
GO:0009743	P	response to carbohydrate	41	1392	1e-07
GO:0009415	P	response to water	34	1025	1.9e-07
GO:0009409	P	response to cold	37	1197	2.1e-07
GO:0019915	P	lipid storage	13	133	3.3e-07
GO:0042538	P	hyperosmotic salinity response	18	317	9.1e-07
GO:0009719	P	response to endogenous stimulus	81	4462	3.2e-06
GO:0009725	P	response to hormone	74	3950	4.3e-06
GO:0010344	P	seed oilbody biogenesis	5	6	5.6e-06
GO:0097305	P	response to alcohol	43	1760	6.1e-06
GO:0090351	P	seedling development	20	456	6.7e-06
GO:0010038	P	response to metal ion	35	1276	8.2e-06
GO:0005811	C	lipid particle	10	81	8.7e-06
GO:0050826	P	response to freezing	12	154	1.1e-05
GO:0009845	P	seed germination	19	431	1.3e-05
GO:0009737	P	response to abscisic acid	38	1520	1.9e-05
GO:0051235	P	maintenance of location	14	234	1.9e-05
GO:0016491	F	oxidoreductase activity	70	3759	2.7e-05
GO:0080044	F	quercetin 7-O-glucosyltransferase activity	11	122	2.7e-05
GO:0012511	C	monolayer-surrounded lipid storage body	6	22	5.6e-05
GO:0009620	P	response to fungus	29	1039	7.4e-05
GO:0046686	P	response to cadmium ion	28	986	8.1e-05
GO:0009791	P	post-embryonic development	73	4254	0.00011
GO:0080043	F	quercetin 3-O-glucosyltransferase activity	10	121	0.00012
GO:0033993	P	response to lipid	44	2067	0.00013
GO:0009636	P	response to toxic substance	18	488	0.00027
GO:0044424	C	intracellular part	299	26820	0.00029
GO:0051707	P	response to other organism	55	2986	0.00041
GO:0043207	P	response to external biotic stimulus	55	2998	0.00045
GO:0019748	P	secondary metabolic process	37	1706	0.00061
GO:0009605	P	response to external stimulus	70	4265	0.0008
GO:0031640	P	killing of cells of other organism	6	44	0.00084
GO:0044364	P	disruption of cells of other organism	6	44	0.00084
GO:0001906	P	cell killing	6	47	0.0011
GO:0009404	P	toxin metabolic process	15	395	0.0011
GO:0009607	P	response to biotic stimulus	56	3201	0.0012
GO:0009407	P	toxin catabolic process	14	349	0.0012
GO:0090487	P	secondary metabolite catabolic process	14	349	0.0012
GO:0051082	F	unfolded protein binding	14	332	0.0012
GO:0016661	F	oxidoreductase activity, acting on other nitrogenous compounds as donors	5	25	0.0012
GO:0034976	P	response to endoplasmic reticulum stress	20	689	0.0018
GO:0005622	C	intracellular	302	27648	0.0021
GO:0034285	P	response to disaccharide	14	372	0.0022
GO:0005737	C	cytoplasm	228	19628	0.0033
GO:0043231	C	intracellular membrane-bounded organelle	254	22488	0.0033
GO:0044434	C	chloroplast part	43	2339	0.0033
GO:0055114	P	oxidation-reduction process	67	4235	0.0034
GO:0010162	P	seed dormancy process	11	247	0.0037
GO:0022611	P	dormancy process	11	247	0.0037
GO:0043227	C	membrane-bounded organelle	254	22556	0.0037
GO:0044435	C	plastid part	43	2381	0.0038
GO:0010876	P	lipid localization	15	460	0.0052
GO:0010431	P	seed maturation	12	306	0.0053
GO:0035251	F	UDP-glucosyltransferase activity	14	402	0.0059
GO:0009536	C	plastid	83	5796	0.006
GO:0046688	P	response to copper ion	5	41	0.0063
GO:0006952	P	defense response	55	3346	0.0064
GO:0009744	P	response to sucrose	13	366	0.0066
GO:0009751	P	response to salicylic acid	22	896	0.0067
GO:0080167	P	response to karrikin	14	426	0.0077
GO:0046527	F	glucosyltransferase activity	14	423	0.0086
GO:0009812	P	flavonoid metabolic process	15	493	0.0098
GO:0009813	P	flavonoid biosynthetic process	14	438	0.0098
GO:0031969	C	chloroplast membrane	12	355	0.011
GO:0009507	C	chloroplast	77	5439	0.012
GO:0044464	C	cell part	319	30318	0.012
GO:0010243	P	response to organonitrogen compound	21	883	0.014
GO:0042170	C	plastid membrane	12	384	0.015
GO:0005623	C	cell	319	30411	0.015
GO:0044550	P	secondary metabolite biosynthetic process	22	958	0.016
GO:0009639	P	response to red or far red light	19	765	0.016
GO:0048316	P	seed development	26	1259	0.021
GO:0009055	F	electron carrier activity	17	648	0.021
GO:0044712	P	single-organism catabolic process	52	3285	0.022
GO:0044711	P	single-organism biosynthetic process	88	6412	0.022
GO:0014070	P	response to organic cyclic compound	32	1706	0.022
GO:0046906	F	tetrapyrrole binding	18	726	0.022
GO:0020037	F	heme binding	17	664	0.022
GO:0010583	P	response to cyclopentenone	9	217	0.023
GO:0050832	P	defense response to fungus	18	737	0.026
GO:0051259	P	protein oligomerization	7	132	0.026
GO:0009640	P	photomorphogenesis	13	434	0.027
GO:0009269	P	response to desiccation	6	95	0.027
GO:0098542	P	defense response to other organism	35	1975	0.03
GO:0043621	F	protein self-association	6	98	0.03
GO:0070887	P	cellular response to chemical stimulus	55	3617	0.034
GO:0009698	P	phenylpropanoid metabolic process	18	761	0.035
GO:0016616	F	oxidoreductase activity, acting on the CH-OH group of donors, NAD or NADP as acceptor	13	456	0.035
GO:0009699	P	phenylpropanoid biosynthetic process	13	456	0.038
GO:0044710	P	single-organism metabolic process	202	17698	0.038
GO:0048608	P	reproductive structure development	49	3139	0.038
GO:0061458	P	reproductive system development	49	3139	0.038
GO:0008194	F	UDP-glycosyltransferase activity	17	727	0.042
GO:0004364	F	glutathione transferase activity	7	153	0.042
						downregulated
