# Supplementary material for: Transcriptome Analysis Identifies Novel Genes Associated with Low-Temperature Seed Germination in Sweet Corn
Source: Plants (Basel). 2022 Dec 29;12(1):159. doi: 10.3390/plants12010159 (PMC9824086; doi:10.3390/plants12010159)
Supplement: Supplementary file 1 [file plants-12-00159-s001.zip › Table S3 specially expressed DEGs in L282 at low temperature.xlsx]

## Sheet: Sheet1
Table S3 Specially expressed DEGs in L282 at low temperature
geneID	log2FoldChange in L282C	FDR	up or down	annotation
Zm00001d023779	1.67134	2.52395e-14	up	CHY1; Uncharacterized protein
Zm00001d053281	1.79816	2.30649e-05	up	Nicotianamine aminotransferase1; Uncharacterized protein
Zm00001d053107	1.27092	4.90999e-07	up	Uncharacterized protein
Zm00001d033160	1.73228	0.0324466	up	Transposon protein
Zm00001d026643	1.00032	0.0165448	up	L-asparaginase family protein
Zm00001d033750	1.12293	5.31842e-05	up	NA
Zm00001d035475	1.56919	1.90324e-08	up	Uncharacterized protein
Zm00001d008271	1.17606	1.59877e-09	up	Hydroxymethylglutaryl-CoA lyase; Uncharacterized protein
Zm00001d009580	1.23139	2.23323e-08	up	Uncharacterized protein
Zm00001d038841	2.13268	1.08759e-27	up	Uncharacterized protein
Zm00001d053816	1.26382	0.0026721	up	Uncharacterized protein
Zm00001d003058	1.76713	0.000222674	up	Uncharacterized protein
Zm00001d052247	2.01067	1.00721e-16	up	Shikimate kinase; Uncharacterized protein
Zm00001d028165	4.95996	0.0408159	up	NA
Zm00001d050412	4.12593	0.0262952	up	Uncharacterized protein
Zm00001d025333	2.63001	1.08772e-19	up	Uncharacterized protein
Zm00001d003830	2.00152	1.90782e-06	up	Uncharacterized protein
Zm00001d028536	1.12263	3.09849e-09	up	Anthranilate synthase component I-1; Uncharacterized protein
Zm00001d034713	1.05705	0.0125528	up	NA
Zm00001d020008	2.84056	1.39922e-40	up	Uncharacterized protein
Zm00001d034461	3.12014	4.23746e-10	up	Uncharacterized protein
Zm00001d034453	2.51698	2.72451e-05	up	Uncharacterized protein
Zm00001d046676	1.03052	0.000945006	up	Uncharacterized protein
Zm00001d009146	2.20374	2.78976e-14	up	S-adenosylmethionine synthase
Zm00001d031128	2.03065	3.65515e-16	up	Uncharacterized protein
Zm00001d033480	1.74629	7.56213e-10	up	5-methyltetrahydropteroyltriglutamate--homocysteine methyltransferase
Zm00001d024754	1.60089	5.05343e-08	up	S-adenosylmethionine synthase
Zm00001d011099	1.565	2.98201e-12	up	Methionine S-methyltransferase
Zm00001d010920	1.43404	2.65889e-14	up	S-adenosylmethionine synthase
Zm00001d040697	1.1771	6.12331e-06	up	Uncharacterized protein
Zm00001d048060	1.16536	0.00117592	up	Homocysteine S-methyltransferase 1
Zm00001d017168	1.37222	0.000667616	up	Uncharacterized protein
Zm00001d047981	2.05396	7.4408e-07	up	Uncharacterized protein
Zm00001d033805	1.35074	0.0326784	up	Glutamate decarboxylase; Uncharacterized protein
Zm00001d046923	3.66703	0.000556634	up	D-3-phosphoglycerate dehydrogenase; Uncharacterized protein
Zm00001d032114	1.01532	4.16597e-05	up	Uncharacterized protein
Zm00001d028452	2.12539	0.0249028	up	Glyoxal oxidase
Zm00001d014883	1.50488	1.65725e-09	up	Regulator of ribonuclease activity A; Uncharacterized protein
Zm00001d045965	1.3735	9.371e-12	up	Formate dehydrogenase; Uncharacterized protein
Zm00001d034602	1.14102	6.75056e-08	up	Methylenetetrahydrofolate reductase 1
Zm00001d020669	1.07858	8.96809e-09	up	Formate tetrahyrofolate ligase
Zm00001d015229	1.03255	0.0127498	up	Uncharacterized protein
Zm00001d015228	1.02295	0.00905552	up	Uncharacterized protein
Zm00001d049234	1.46661	3.48465e-07	up	Serine hydroxymethyltransferase
Zm00001d040457	1.18384	0.0230648	up	Serine hydroxymethyltransferase
Zm00001d027471	3.55527	0.0138854	up	Uncharacterized protein
Zm00001d020903	3.32543	0.000175246	up	Fasciclin-like arabinogalactan protein 7
Zm00001d039770	2.28469	0.000436968	up	Uncharacterized protein
Zm00001d037540	2.16872	1.01224e-08	up	Fasciclin-like arabinogalactan protein 8
Zm00001d039010	1.57833	0.000151325	up	Fasciclin-like arabinogalactan protein 7
Zm00001d009567	1.47189	5.04944e-05	up	Fasciclin-like arabinogalactan protein 7
Zm00001d009566	1.30107	0.00644154	up	Uncharacterized protein
Zm00001d043929	1.28749	0.00559071	up	Uncharacterized protein
Zm00001d052864	1.10056	0.00110441	up	Fasciclin-like arabinogalactan protein 7; Uncharacterized protein
Zm00001d010527	1.0011	0.01923	up	Uncharacterized protein
Zm00001d034427	2.68972	1.5049e-05	up	Systemin receptor SR160
Zm00001d018931	2.0221	0.00177285	up	Uncharacterized protein
Zm00001d015213	1.99042	7.11023e-06	up	NA
Zm00001d007830	1.10574	0.000579346	up	Uncharacterized protein
Zm00001d030316	5.29719	5.83723e-09	up	Proline-rich protein; Uncharacterized protein
Zm00001d030314	3.87328	0.019931	up	Proline-rich protein
Zm00001d037235	2.5228	0.000810221	up	Uncharacterized protein
Zm00001d048319	1.81955	0.0359731	up	Uncharacterized protein
Zm00001d049336	1.49833	4.51011e-05	up	Uncharacterized protein
Zm00001d022230	1.1434	0.000710761	up	NA
Zm00001d012666	1.11173	0.0255535	up	Uncharacterized protein
Zm00001d024178	1.01527	0.0368135	up	Uncharacterized protein
Zm00001d005775	5.25976	2.0994e-10	up	NA
Zm00001d032776	2.98113	9.52931e-09	up	Eukaryotic translation initiation factor 4E-2
Zm00001d020531	2.79028	3.23994e-05	up	Cellulose synthase catalytic subunit 12
Zm00001d021736	2.46576	0.000121276	up	CSLF3-cellulose synthase-like family F; beta1;3;1;4 glucan synthase; Uncharacterized protein
Zm00001d024531	1.92282	4.16821e-07	up	Putative cellulose synthase-like family protein
Zm00001d043477	1.58267	5.16946e-05	up	Cellulose synthase catalytic subunit 11
Zm00001d021732	1.39588	1.23108e-09	up	NA
Zm00001d005250	1.32962	4.8169e-07	up	Cellulose synthase-9
Zm00001d049510	1.17915	0.00303232	up	Putative cellulose synthase-like family protein
Zm00001d047276	5.53766	0.0490961	up	Brittle stalk-2; Brittle stalk-2COBRA-like protein 4; COBRA-like protein 4; Uncharacterized protein
Zm00001d022082	2.24004	2.44462e-05	up	Brittle stalk-2-like protein 7; Uncharacterized protein
Zm00001d018080	3.36183	6.57454e-28	up	Uncharacterized protein
Zm00001d053982	2.39232	2.48301e-11	up	Uncharacterized protein
Zm00001d013269	2.27862	0.0300941	up	Beta-glucanase
Zm00001d034017	1.96219	1.21816e-12	up	Exhydrolase II
Zm00001d048669	1.65617	3.81472e-06	up	Auxin-induced beta-glucosidase; Putative O-Glycosyl hydrolase superfamily protein
Zm00001d013268	1.19618	2.40813e-05	up	NA
Zm00001d026415	1.4981	7.47383e-07	up	Putative O-Glycosyl hydrolase superfamily protein; Uncharacterized protein
Zm00001d035082	7.66725	5.10269e-05	up	Uncharacterized protein
Zm00001d015292	2.05199	3.33216e-07	up	Uncharacterized protein
Zm00001d044744	1.26648	0.000137256	up	Uncharacterized protein
Zm00001d033917	1.17358	6.95002e-09	up	Endo-1;4-beta-glucanase Cel1
Zm00001d004626	2.42661	0.0457959	up	NA
Zm00001d009060	2.09112	4.19684e-07	up	Putative O-Glycosyl hydrolase superfamily protein; Uncharacterized protein
Zm00001d021197	1.76676	2.69289e-08	up	Uncharacterized protein
Zm00001d043443	1.45885	2.94249e-05	up	Uncharacterized protein
Zm00001d052792	1.8855	7.61983e-06	up	Putative O-Glycosyl hydrolase superfamily protein
Zm00001d009167	3.33829	0.000188525	up	Uncharacterized protein
Zm00001d011444	2.76698	0.00656468	up	Polygalacturonase; Uncharacterized protein
Zm00001d032806	2.68491	1.53663e-10	up	Pectate lyase 12
Zm00001d031909	2.35019	7.80148e-07	up	Uncharacterized protein
Zm00001d050241	2.001	0.00013092	up	Polygalacturonase-1 non-catalytic beta subunit; Uncharacterized protein
Zm00001d012791	1.84329	4.19161e-11	up	Uncharacterized protein
Zm00001d004448	1.78408	2.81069e-08	up	Uncharacterized protein
Zm00001d038874	1.72665	0.000105314	up	Polygalacturonase; Uncharacterized protein
Zm00001d027441	1.48905	5.79772e-10	up	Glycoside hydrolase; family 28; Uncharacterized protein
Zm00001d053395	1.43066	0.000289764	up	Uncharacterized protein
Zm00001d025067	1.3088	0.0270539	up	Uncharacterized protein
Zm00001d043538	1.30774	3.66297e-05	up	Uncharacterized protein
Zm00001d035899	1.02882	0.000199592	up	Glycoside hydrolase; family 28; Uncharacterized protein
Zm00001d018701	5.42994	0.0113906	up	NA
Zm00001d016806	1.60682	0.0299362	up	NA
Zm00001d038229	1.57711	6.03472e-07	up	Secondary cell wall glycosyltransferase family 8 isoform 1; Secondary cell wall glycosyltransferase family 8 isoform 2; Uncharacterized protein
Zm00001d032886	6.55655	3.01076e-07	up	NA
Zm00001d048418	5.74437	0.0311578	up	Uncharacterized protein
Zm00001d019560	5.71775	0.00457413	up	Uncharacterized protein
Zm00001d026251	5.64646	0.0387049	up	Uncharacterized protein
Zm00001d024382	4.85492	7.05138e-27	up	Uncharacterized protein
Zm00001d017377	4.59641	0.00132916	up	Beta-expansin 3
Zm00001d016022	3.9061	0.00420765	up	Uncharacterized protein
Zm00001d029814	3.82316	8.56533e-41	up	Xyloglucan endotransglucosylase/hydrolase protein 32
Zm00001d052651	3.18757	4.74429e-30	up	Uncharacterized protein; Xyloglucan endotransglucosylase/hydrolase
Zm00001d047089	2.82231	1.37056e-12	up	Beta-expansin 5
Zm00001d024379	2.4082	2.1111e-08	up	Uncharacterized protein; Xyloglucan endotransglycosylase/hydrolase protein 8
Zm00001d047087	2.33571	4.33225e-17	up	Uncharacterized protein
Zm00001d027368	2.20819	0.000543364	up	Xyloglucan endotransglucosylase/hydrolase protein 5
Zm00001d029913	2.12124	2.17443e-08	up	Beta-expansin 1a; Beta-expansin 6; Uncharacterized protein
Zm00001d034663	2.10638	2.6144e-14	up	Uncharacterized protein
Zm00001d047091	1.98429	0.0281518	up	NA
Zm00001d047970	1.85417	0.000815229	up	Uncharacterized protein
Zm00001d029903	1.75922	8.21772e-08	up	NA
Zm00001d027717	1.71416	0.0104601	up	NA
Zm00001d029899	1.64189	3.93022e-07	up	Beta-expansin 1a; Uncharacterized protein
Zm00001d015977	1.5011	0.0189019	up	Xyloglucan endotransglucosylase/hydrolase protein 26
Zm00001d029906	1.4899	1.35815e-09	up	Beta-expansin 7
Zm00001d052264	1.47094	2.81066e-12	up	Alpha-expansin 15
Zm00001d047096	1.32032	2.21185e-07	up	Beta-expansin 1a; Uncharacterized protein
Zm00001d047090	1.28631	6.23787e-08	up	Beta-expansin 1a; Uncharacterized protein
Zm00001d050201	1.24019	0.0361671	up	Uncharacterized protein
Zm00001d021667	1.11718	0.000667169	up	Uncharacterized protein
Zm00001d014826	1.08413	0.00065847	up	NA
Zm00001d047608	1.08262	8.17474e-07	up	Uncharacterized protein
Zm00001d029783	1.05783	0.00924924	up	Expansin-like 3; Uncharacterized protein
Zm00001d040061	4.47733	0.000415956	up	Carboxylic ester hydrolase
Zm00001d002422	1.32465	0.0116581	up	Pectinacetylesterase; Uncharacterized protein
Zm00001d040684	1.02795	0.0138854	up	Carboxylic ester hydrolase
Zm00001d012766	4.14253	0.00995059	up	Pectinesterase
Zm00001d022460	2.91493	1.44632e-11	up	NA
Zm00001d040650	2.33032	3.20305e-08	up	Pectinesterase
Zm00001d043509	2.27459	2.4352e-06	up	Pectinesterase
Zm00001d042624	1.94193	2.43179e-05	up	Pectinesterase
Zm00001d050082	1.89724	3.1993e-05	up	Pectinesterase
Zm00001d042625	1.89155	4.95824e-05	up	Pectinesterase
Zm00001d008334	1.51142	0.0203249	up	Pectinesterase
Zm00001d045048	1.46732	0.000179075	up	Uncharacterized protein
Zm00001d032992	1.24681	7.09863e-08	up	Pectinesterase-1; Uncharacterized protein
Zm00001d002338	2.14644	6.94414e-06	up	Uncharacterized protein
Zm00001d021026	1.19689	0.00520696	up	Protein capI
Zm00001d045420	1.48491	0.0208441	up	Root cap-specific protein
Zm00001d028572	1.09867	0.00034233	up	Uncharacterized protein
Zm00001d001789	1.2211	1.6529e-06	up	Uncharacterized protein
Zm00001d017601	1.28774	8.88693e-06	up	Uncharacterized protein; dTDP-4-dehydrorhamnose reductase
Zm00001d028653	1.656	1.9394e-10	up	Uncharacterized protein
Zm00001d047797	1.56135	1.20182e-09	up	UDP-glucuronic acid decarboxylase 1 isoform 1; UDP-glucuronic acid decarboxylase 1 isoform 2; Uncharacterized protein
Zm00001d031839	1.35196	0.0495985	up	NA
Zm00001d009908	1.15363	0.000704282	up	Uncharacterized protein
Zm00001d029970	5.19197	0.0191712	up	Uncharacterized protein
Zm00001d010656	4.12005	9.37218e-08	up	Cyclin1
Zm00001d043164	3.9402	3.44132e-10	up	Uncharacterized protein
Zm00001d033365	2.81341	1.15221e-09	up	Uncharacterized protein
Zm00001d020353	2.18629	1.72481e-05	up	Uncharacterized protein
Zm00001d002733	2.13743	0.0247182	up	NA
Zm00001d014756	1.92764	0.000217801	up	Uncharacterized protein
Zm00001d019696	1.53656	0.000608662	up	Uncharacterized protein
Zm00001d048026	1.38043	0.0108109	up	Cyclin superfamily protein; putative; Uncharacterized protein
Zm00001d021745	1.16645	0.0148907	up	CYCD6
Zm00001d023283	2.47883	1.05635e-06	up	Uncharacterized protein
Zm00001d012320	2.2811	0.000318569	up	Uncharacterized protein
Zm00001d003249	2.24596	0.030163	up	Putative uncharacterized protein
Zm00001d032229	2.05254	3.36829e-12	up	NA
Zm00001d025721	1.49402	0.000987984	up	Mitotic spindle checkpoint protein MAD2
Zm00001d047942	5.34779	1.99313e-05	up	Actin-depolymerizing factor 5
Zm00001d011197	2.80475	0.000110735	up	Unconventional myosin heavy chain
Zm00001d045774	2.59099	0.0105253	up	Embryogeneis transmembrane protein
Zm00001d028649	2.54719	0.00600561	up	Putative uncharacterized protein
Zm00001d018400	2.44311	0.000207164	up	NA
Zm00001d013367	2.42959	5.64223e-13	up	Tubulin alpha-4 chain
Zm00001d053172	2.38411	0.000409332	up	Uncharacterized protein
Zm00001d013612	2.19845	1.1369e-16	up	Tubulin beta-4 chain
Zm00001d028680	2.12067	5.56251e-08	up	Uncharacterized protein
Zm00001d018090	2.08786	2.0765e-19	up	Annexin
Zm00001d040508	1.98825	5.49805e-08	up	Tubulin beta-5 chain
Zm00001d027337	1.93052	6.20253e-09	up	NA
Zm00001d037211	1.76624	1.06806e-10	up	Annexin
Zm00001d030419	1.70269	0.0244154	up	NA
Zm00001d009707	1.56953	0.00070516	up	Uncharacterized protein
Zm00001d037386	1.56262	0.000286106	up	Transmembrane protein20
Zm00001d049938	1.52688	2.05415e-05	up	Kinesin heavy chain
Zm00001d032565	1.48743	0.0010017	up	Uncharacterized protein
Zm00001d006651	1.46605	1.24014e-07	up	Tubulin alpha-5 chain
Zm00001d027361	1.4395	0.0272477	up	Uncharacterized protein
Zm00001d012472	1.40459	0.000471993	up	Uncharacterized protein
Zm00001d043158	1.40174	6.87579e-08	up	Tubulin beta-6 chain
Zm00001d013873	1.39303	0.000526995	up	Actin-2
Zm00001d019089	1.37321	0.0274878	up	Uncharacterized protein
Zm00001d004855	1.35915	0.00717308	up	Uncharacterized protein
Zm00001d052468	1.35867	0.0470199	up	Uncharacterized protein
Zm00001d013954	1.35605	0.0315725	up	Uncharacterized protein
Zm00001d013410	1.3381	0.000238759	up	Actin-1
Zm00001d028392	1.25738	6.02807e-06	up	Actin-depolymerizing factor 5; Uncharacterized protein
Zm00001d015348	1.19519	0.000148469	up	Uncharacterized protein
Zm00001d051589	1.18688	1.65273e-05	up	Uncharacterized protein
Zm00001d052057	1.16701	0.000201987	up	Uncharacterized protein
Zm00001d033850	1.15407	0.000163596	up	Tubulin alpha-1 chain
Zm00001d027295	1.14264	0.0017237	up	Tubulin beta-1 chain
Zm00001d035629	1.11715	2.55714e-05	up	Uncharacterized protein
Zm00001d029260	1.10206	0.0298188	up	Uncharacterized protein
Zm00001d044170	1.08681	0.00102295	up	Uncharacterized protein
Zm00001d003796	1.06267	0.0429659	up	Alternative discordia1
Zm00001d021891	1.01395	3.31485e-05	up	Tubulin alpha-6 chain
Zm00001d027366	1.43023	0.00682044	up	Peroxisomal membrane protein PEX11-1; Uncharacterized protein
Zm00001d033919	5.6415	5.5452e-05	up	Syntaxin-related protein KNOLLE
Zm00001d013323	4.35895	0.000342409	up	NA
Zm00001d037483	1.68859	4.47943e-05	up	Putative vesicle-associated membrane protein family protein; Uncharacterized protein
Zm00001d007936	1.29364	0.000126258	up	Pyridoxin biosynthesis protein ER1; Uncharacterized protein
Zm00001d027999	2.6006	0.0417878	up	Uncharacterized protein
Zm00001d023863	1.27262	0.0397505	up	Riboflavin synthase alpha chain
Zm00001d011183	1.01654	2.92502e-05	up	Thiamine thiazole synthase 1; chloroplastic
Zm00001d052527	6.31825	0.000850616	up	Root cap protein 2
Zm00001d041984	4.20623	2.82974e-10	up	Root cap protein 1
Zm00001d029585	2.98622	0.000769781	up	NA
Zm00001d034807	1.2415	1.97284e-08	up	Uncharacterized protein
Zm00001d048841	4.03303	1.15693e-12	up	Patatin T5; Uncharacterized protein
Zm00001d031813	3.2303	0.00553371	up	Uncharacterized protein
Zm00001d029412	2.07485	0.0134319	up	NA
Zm00001d011036	1.0054	3.70273e-05	up	Legumin-like protein; Putative rmlC-like cupins superfamily protein
Zm00001d054055	5.9593	0.00171247	up	Uncharacterized protein
Zm00001d033517	4.65397	0.00458911	up	Uncharacterized protein
Zm00001d020556	4.0088	6.67631e-06	up	Uncharacterized protein
Zm00001d030670	3.9036	0.0186054	up	Calcium binding EF-hand protein; Uncharacterized protein
Zm00001d011088	3.5202	0.000201243	up	Uncharacterized protein
Zm00001d047050	3.44849	0.00196809	up	NA
Zm00001d009071	3.44092	3.20116e-05	up	Uncharacterized protein
Zm00001d015912	3.10727	3.25385e-05	up	Uncharacterized protein
Zm00001d035717	3.02379	8.07173e-32	up	Uncharacterized protein
Zm00001d030023	2.66962	0.0178414	up	NA
Zm00001d035714	2.58751	0.0122013	up	Uncharacterized protein
Zm00001d036364	2.48602	0.00748095	up	Putative NAC domain transcription factor superfamily protein; Uncharacterized protein
Zm00001d013151	2.34996	5.31428e-12	up	NA
Zm00001d039432	2.31976	1.90578e-05	up	Meiosis 5
Zm00001d045392	2.25871	6.60871e-16	up	Early nodulin 93
Zm00001d013945	2.22534	1.27743e-14	up	NA
Zm00001d037094	2.16904	0.000103486	up	Meiosis 5
Zm00001d045136	2.06924	2.19414e-07	up	Uncharacterized protein
Zm00001d016256	2.03848	3.28052e-05	up	Meiosis 5
Zm00001d045567	1.99445	0.00195477	up	Uncharacterized protein
Zm00001d019049	1.98036	0.000173258	up	NA
Zm00001d008397	1.9177	5.66982e-05	up	Uncharacterized protein
Zm00001d035474	1.90441	0.000332137	up	Uncharacterized protein
Zm00001d049252	1.82569	6.20872e-05	up	MtN3-like protein; Uncharacterized protein
Zm00001d022424	1.79885	0.0253451	up	NAC domain transcription factor
Zm00001d050893	1.75708	4.73314e-09	up	Putative NAC domain transcription factor superfamily protein isoform 1; Putative NAC domain transcription factor superfamily protein isoform 2; Uncharacterized protein
Zm00001d015914	1.74792	1.73277e-10	up	Uncharacterized protein
Zm00001d045576	1.717	2.08672e-10	up	Uncharacterized protein
Zm00001d011769	1.53676	0.0485255	up	Uncharacterized protein
Zm00001d007365	1.49939	1.56051e-06	up	Uncharacterized protein
Zm00001d045390	1.40533	1.27827e-08	up	Uncharacterized protein
Zm00001d037713	1.40437	5.41436e-06	up	Uncharacterized protein
Zm00001d028550	1.39439	4.65726e-08	up	Pollen-specific protein SF3; Uncharacterized protein
Zm00001d041067	1.38912	2.15992e-05	up	MTN3; Uncharacterized protein
Zm00001d039276	1.37514	0.00142552	up	Ubiquitin ligase SINAT3
Zm00001d020552	1.2934	0.00218999	up	Senescence-associated protein DH; Uncharacterized protein
Zm00001d002285	1.22907	0.00792205	up	NAC domain-containing protein 21/22
Zm00001d023673	1.22249	0.000278945	up	Uncharacterized protein
Zm00001d034915	1.17391	2.6687e-05	up	Uncharacterized protein
Zm00001d047554	1.13966	6.30148e-08	up	GRAB2 protein; Putative NAC domain transcription factor superfamily protein
Zm00001d022614	1.12355	5.23049e-05	up	Uncharacterized protein; WD-40 repeat protein MSI1
Zm00001d008826	1.10734	0.000310432	up	Gigantea 1A; Gigantea isoform 1; Gigantea isoform 2
Zm00001d035304	1.09035	2.60831e-05	up	Pollen-specific protein SF3; Putative LIM-type zinc finger domain family protein; Uncharacterized protein
Zm00001d000222	1.07367	7.4866e-06	up	Seven-transmembrane-domain protein 1; Uncharacterized protein
Zm00001d025081	1.03991	0.00296364	up	Uncharacterized protein
Zm00001d014994	1.01051	0.0253641	up	Uncharacterized protein; WW domain-containing oxidoreductase
Zm00001d013065	1.07553	0.00416315	up	Uncharacterized protein
Zm00001d026554	1.91356	0.000127595	up	Uncharacterized protein
Zm00001d010986	1.65066	0.0394885	up	Uncharacterized protein
Zm00001d002035	7.55701	4.0162e-06	up	Nuclease PA3; Uncharacterized protein
Zm00001d032501	6.85635	1.32083e-21	up	Uncharacterized protein
Zm00001d027518	2.76252	0.000877327	up	Uncharacterized protein
Zm00001d008529	2.25729	1.88149e-17	up	Putative nuclease; Uncharacterized protein
Zm00001d023957	2.21114	0.00103379	up	Uncharacterized protein
Zm00001d013603	2.0304	0.00316726	up	NA
Zm00001d022342	1.92423	0.0206471	up	Uncharacterized protein
Zm00001d028366	1.81757	3.64164e-07	up	Uncharacterized protein
Zm00001d022226	1.72438	0.000152257	up	Origin recognition complex subunit 6
Zm00001d023801	1.45428	4.6337e-05	up	Uncharacterized protein
Zm00001d001864	1.3795	0.0064668	up	Uncharacterized protein
Zm00001d008326	1.31132	0.0330382	up	Putative RNA helicase family protein
Zm00001d018384	1.16995	1.09701e-05	up	Uncharacterized protein
Zm00001d027801	1.14412	0.000905909	up	Uncharacterized protein
Zm00001d009374	1.09221	0.00153063	up	Uncharacterized protein
Zm00001d030614	1.05658	1.76007e-05	up	Uncharacterized protein
Zm00001d003266	1.04054	0.010779	up	Uncharacterized protein
Zm00001d012837	3.44382	0.00107275	up	Histone H2A
Zm00001d035619	3.19203	5.81968e-06	up	Histone H2A
Zm00001d051478	2.97064	1.61777e-15	up	Histone H4
Zm00001d050100	2.89471	2.76169e-10	up	Histone H2B.2
Zm00001d044246	2.69098	7.01964e-15	up	Histone H2A
Zm00001d048491	2.69049	0.000973657	up	Histone H2B
Zm00001d002546	2.59848	3.91553e-13	up	Histone H4
Zm00001d019045	2.5546	6.00717e-14	up	Histone H2A
Zm00001d051591	2.5347	3.27649e-11	up	Histone H2B.5
Zm00001d021300	2.44295	1.78151e-12	up	Histone H2A
Zm00001d002543	2.42789	1.64468e-14	up	Histone H4
Zm00001d027760	2.31794	7.90504e-08	up	Histone H2A
Zm00001d023901	2.12932	1.08231e-08	up	Histone H2A
Zm00001d047787	1.78722	4.15027e-10	up	Histone H2A
Zm00001d010575	1.61762	3.85251e-09	up	Histone H4
Zm00001d021422	1.51056	1.23771e-10	up	Histone H4
Zm00001d026015	1.45291	2.39918e-05	up	Histone H4
Zm00001d021477	1.39543	9.46378e-05	up	Histone H4
Zm00001d025913	1.26904	3.6535e-06	up	Histone H2B
Zm00001d042930	1.25859	3.58762e-05	up	Histone H2B.4
Zm00001d005789	1.16931	0.0106879	up	Histone H2B.3
Zm00001d021706	1.14567	0.000549851	up	Histone H2A
Zm00001d013066	1.12673	3.42363e-05	up	Histone H1
Zm00001d013067	1.12639	2.62997e-06	up	Histone H1
Zm00001d039733	1.08184	0.000626427	up	Histone H4
Zm00001d027394	1.07557	0.000775541	up	Histone H4
Zm00001d036250	2.66217	4.57488e-06	up	Histone H3.2
Zm00001d003730	2.35028	3.7213e-08	up	Histone H3.2
Zm00001d025406	2.26526	0.0108952	up	Histone H3.2
Zm00001d050697	1.55072	8.56454e-06	up	Histone H3.2
Zm00001d045268	1.34872	0.000691613	up	Histone H3.2
Zm00001d042730	1.12155	0.000336592	up	Histone H3
Zm00001d016723	1.80435	3.65597e-08	up	Histone H3
Zm00001d011112	4.68546	3.73914e-05	up	Exonuclease
Zm00001d035766	3.32331	0.000119622	up	Uncharacterized protein
Zm00001d029839	3.10507	4.20193e-05	up	Uncharacterized protein
Zm00001d036933	3.56131	4.95748e-10	up	Uncharacterized protein
Zm00001d044339	1.60025	2.2752e-06	up	Uncharacterized protein
Zm00001d025958	1.37632	0.000232949	up	Aldehyde dehydrogenase
Zm00001d014945	3.08081	2.95805e-15	up	Uncharacterized protein
Zm00001d014944	1.81534	2.66143e-13	up	L-lactate dehydrogenase
Zm00001d028759	1.68761	8.89811e-12	up	Pyruvate decarboxylase isozyme 3
Zm00001d016248	1.03499	2.14588e-07	up	Putative uncharacterized protein
Zm00001d041243	1.2921	3.15831e-12	up	Malate dehydrogenase
Zm00001d049641	1.05984	9.23304e-07	up	Glyceraldehyde-3-phosphate dehydrogenase 1; cytosolic
Zm00001d051001	1.00793	2.12937e-05	up	Glyceraldehyde-3-phosphate dehydrogenase 3; cytosolic
Zm00001d021421	1.0782	6.16429e-08	up	Uncharacterized protein
Zm00001d010375	3.35019	9.35604e-19	up	Uncharacterized protein
Zm00001d032172	1.16726	0.00115438	up	Uncharacterized protein
Zm00001d047054	1.52346	0.000104278	up	Pyruvate kinase
Zm00001d043986	1.19976	3.69391e-06	up	Pyruvate kinase
Zm00001d051223	6.23493	0.00870907	up	Uncharacterized protein
Zm00001d005867	3.87521	0.00368122	up	NA
Zm00001d011753	2.87575	4.92833e-06	up	Uncharacterized protein
Zm00001d048899	1.68531	1.41811e-05	up	HVA22-like protein c; Uncharacterized protein
Zm00001d013325	1.49589	1.41207e-10	up	Uncharacterized protein
Zm00001d020773	1.31695	3.31485e-05	up	FIP1
Zm00001d043442	2.25535	3.77341e-06	up	Carotenoid cleavage dioxygenase
Zm00001d047911	1.77993	3.38193e-06	up	Receptor expression-enhancing protein 3; Receptor expression-enhancing protein 3 isoform 1; Receptor expression-enhancing protein 3 isoform 2; Receptor expression-enhancing protein 3 isoform 3; Receptor expression-enhancing protein 3 isoform 4; Uncharacterized protein
Zm00001d028429	1.15989	0.000511875	up	Uncharacterized protein
Zm00001d021457	5.50709	0.00678341	up	NA
Zm00001d021456	4.88067	0.000141192	up	SAUR55-auxin-responsive SAUR family member
Zm00001d013619	3.70232	0.000754326	up	Putative auxin-induced protein family
Zm00001d029577	3.01407	1.50559e-10	up	NA
Zm00001d005802	2.81707	0.0040354	up	SAUR37-auxin-responsive SAUR family member; Uncharacterized protein
Zm00001d021455	2.79048	0.00426782	up	SAUR52-auxin-responsive SAUR family member
Zm00001d001964	2.22381	0.0315787	up	NA
Zm00001d026632	1.93609	1.7964e-15	up	Stem-specific protein TSJT1
Zm00001d043244	1.92581	0.0238309	up	NA
Zm00001d038373	1.8476	0.0380197	up	Uncharacterized protein
Zm00001d038263	1.75263	8.89095e-08	up	Uncharacterized protein
Zm00001d023376	1.50778	1.44365e-16	up	Uncharacterized protein
Zm00001d021017	1.4857	0.0261575	up	Uncharacterized protein
Zm00001d043854	1.46897	1.30352e-06	up	Dopamine beta-monooxygenase; Uncharacterized protein
Zm00001d043350	1.44303	0.00454183	up	Uncharacterized protein
Zm00001d026262	1.43564	0.00234964	up	Putative SAUR20-auxin-responsive SAUR family member; SAUR20-auxin-responsive SAUR family member; Uncharacterized protein
Zm00001d022017	1.37342	3.54393e-06	up	Uncharacterized protein
Zm00001d008957	1.23395	0.000838928	up	Uncharacterized protein
Zm00001d052493	1.22198	1.14548e-06	up	Uncharacterized protein
Zm00001d011363	1.136	4.84367e-08	up	Putative oxidoreductase; aldo/keto reductase family protein
Zm00001d028170	1.10355	0.0171286	up	Dopamine beta-monooxygenase
Zm00001d028167	1.05867	0.0218314	up	Uncharacterized protein
Zm00001d031555	1.0523	0.0404469	up	Membrane protein
Zm00001d052442	2.69683	0.000404766	up	Auxin efflux carrier component 1c; Putative auxin efflux carrier PIN1d; Uncharacterized protein
Zm00001d046893	1.74838	9.33071e-11	up	Putative auxin efflux carrier
Zm00001d044812	1.46249	8.43142e-05	up	Putative auxin efflux carrier
Zm00001d012338	1.17404	4.48412e-09	up	Uncharacterized protein
Zm00001d052269	1.15267	0.0456803	up	Putative auxin efflux carrier
Zm00001d018024	1.05796	0.0043891	up	Putative auxin efflux carrier
Zm00001d012887	2.7848	1.40966e-10	up	Uncharacterized protein
Zm00001d021927	1.09698	0.00260383	up	BES1/BZR1 protein
Zm00001d048356	1.41663	5.20691e-10	up	24-methylenesterol C-methyltransferase 2; Uncharacterized protein
Zm00001d051812	1.80222	1.0406e-06	up	Putative histidine kinase family protein
Zm00001d005344	1.32712	1.99615e-10	up	Histidine-containing phosphotransfer protein; Histidine-containing phosphotransfer protein 1; Uncharacterized protein
Zm00001d039520	1.65286	0.000637625	up	Cytokinin dehydrogenase 8; Uncharacterized protein
Zm00001d032046	1.03239	0.00169804	up	Cytokinin dehydrogenase 10
Zm00001d039300	1.5898	0.0024927	up	Uncharacterized protein
Zm00001d013232	1.37972	1.65813e-08	up	Uncharacterized protein
Zm00001d019734	1.04386	0.00744433	up	Uncharacterized protein
Zm00001d012456	5.92224	0.0204354	up	Uncharacterized protein
Zm00001d001960	5.75605	8.76186e-13	up	Uncharacterized protein
Zm00001d007718	5.40851	3.13025e-06	up	1-aminocyclopropane-1-carboxylate oxidase
Zm00001d029636	4.17878	3.03311e-06	up	Uncharacterized protein
Zm00001d018211	2.70598	1.30315e-24	up	1-aminocyclopropane-1-carboxylate oxidase 1; Acc oxidase; Uncharacterized protein
Zm00001d024852	2.13264	0.0226167	up	1-aminocyclopropane-1-carboxylic acid oxidase
Zm00001d042192	2.11377	0.00022876	up	Flavonol synthase/flavanone 3-hydroxylase; Uncharacterized protein
Zm00001d051896	1.89369	2.96991e-05	up	Uncharacterized protein
Zm00001d039394	1.63357	2.96991e-05	up	Gibberellin 2-beta-dioxygenase
Zm00001d028744	1.41528	9.06185e-06	up	Uncharacterized protein
Zm00001d003311	1.28206	0.000683254	up	Uncharacterized protein
Zm00001d026060	2.55646	0.0198893	up	Uncharacterized protein
Zm00001d006750	2.05128	7.53722e-08	up	GIR1
Zm00001d038178	4.56823	0.00681407	up	Uncharacterized protein
Zm00001d029648	1.99963	1.24887e-13	up	Ent-copalyl diphosphate synthase
Zm00001d032049	1.40578	6.341e-05	up	12-oxo-phytodienoic acid reductase; Uncharacterized protein
Zm00001d050107	1.012	0.00183709	up	Uncharacterized protein
Zm00001d054067	1.71166	3.10836e-05	up	NA
Zm00001d028282	1.48019	1.05075e-05	up	Cytochrome P450 CYP74A19
Zm00001d053675	4.36265	1.79399e-16	up	Uncharacterized protein
Zm00001d042541	3.574	0.000496636	up	Lipoxygenase
Zm00001d041204	3.20167	3.04986e-08	up	Lipoxygenase
Zm00001d042540	2.66363	3.48765e-09	up	Lipoxygenase
Zm00001d033624	1.93036	2.92737e-10	up	Lipoxygenase
Zm00001d002000	1.35974	7.16323e-06	up	Lipoxygenase
Zm00001d033623	1.1856	3.62051e-08	up	Lipoxygenase
Zm00001d036164	2.4009	4.35828e-16	up	Uncharacterized protein
Zm00001d044833	1.76159	0.00789126	up	Protein SUR2
Zm00001d017912	1.25604	0.0454435	up	Uncharacterized protein
Zm00001d013046	1.00491	0.00481392	up	Uncharacterized protein
Zm00001d049259	1.71387	0.033694	up	Serine palmitoyltransferase 2; Uncharacterized protein
Zm00001d023774	2.34288	7.09457e-14	up	Erg28 like protein
Zm00001d012607	1.77895	7.70618e-08	up	Minor allergen Alt a 7; Uncharacterized protein
Zm00001d043249	1.31205	4.52861e-06	up	Minor allergen Alt a 7; Uncharacterized protein
Zm00001d023769	5.41035	8.67919e-10	up	Uncharacterized protein
Zm00001d023768	4.46768	2.41854e-19	up	Uncharacterized protein
Zm00001d030165	3.72474	0.0254072	up	Uncharacterized protein
Zm00001d014498	2.14522	0.000269903	up	Acyl-desaturase
Zm00001d024273	1.03602	5.11558e-05	up	Uncharacterized protein
Zm00001d041701	1.01828	0.00111409	up	Uncharacterized protein
Zm00001d026649	1.39525	8.30389e-09	up	Putative AMP-dependent synthetase and ligase superfamily protein
Zm00001d037318	1.2709	1.38775e-06	up	Putative AMP-dependent synthetase and ligase superfamily protein
Zm00001d048718	1.33288	2.57365e-05	up	Uncharacterized protein
Zm00001d020206	3.39311	7.0547e-10	up	3-ketoacyl-CoA synthase
Zm00001d009354	3.16012	0.014431	up	3-ketoacyl-CoA synthase
Zm00001d037328	3.11604	0.000497803	up	3-ketoacyl-CoA synthase
Zm00001d021200	2.53073	0.00248724	up	3-ketoacyl-CoA synthase
Zm00001d044579	2.4148	0.00402321	up	3-ketoacyl-CoA synthase
Zm00001d045660	2.14656	3.19572e-06	up	3-ketoacyl-CoA synthase
Zm00001d029350	2.14052	1.30387e-07	up	3-ketoacyl-CoA synthase
Zm00001d028406	1.80992	0.00651988	up	NA
Zm00001d032948	1.78917	1.81489e-06	up	3-ketoacyl-CoA synthase
Zm00001d014168	1.69477	2.04518e-06	up	NA
Zm00001d032728	1.24836	0.0220886	up	3-ketoacyl-CoA synthase
Zm00001d027904	1.23578	6.45275e-07	up	3-ketoacyl-CoA synthase
Zm00001d027766	1.06151	0.0139764	up	NA
Zm00001d037108	1.00682	0.00104266	up	3-oxoacyl-acyl-carrier-protein] synthase
Zm00001d023538	1.5535	5.70898e-10	up	Uncharacterized protein
Zm00001d018406	1.22653	0.0106502	up	MGD2
Zm00001d049950	1.01732	7.14329e-05	up	Uncharacterized protein
Zm00001d037939	1.74444	7.3169e-07	up	Uncharacterized protein
Zm00001d053308	1.136	4.00713e-08	up	Uncharacterized protein
Zm00001d044052	5.7608	6.02054e-05	up	NA
Zm00001d039542	3.47047	6.35815e-08	up	NA
Zm00001d010463	1.49611	4.05592e-06	up	Uncharacterized protein
Zm00001d012898	1.47398	0.0378074	up	NA
Zm00001d009726	1.16408	0.0441766	up	Uncharacterized protein
Zm00001d025670	3.16117	0.000119089	up	Uncharacterized protein
Zm00001d051836	1.75244	0.0381387	up	Uncharacterized protein
Zm00001d029397	2.21141	5.86141e-15	up	Uncharacterized protein
Zm00001d043049	2.89606	0.00123224	up	Nonspecific lipid-transfer protein; Putative lipid-transfer protein 3; Uncharacterized protein
Zm00001d044685	2.23616	0.000358631	up	Non-specific lipid-transfer protein
Zm00001d024711	1.32865	3.90523e-05	up	Non-specific lipid-transfer protein
Zm00001d044686	1.30049	6.54889e-09	up	Non-specific lipid-transfer protein
Zm00001d032973	1.98975	0.00113661	up	Uncharacterized protein
Zm00001d007714	1.87453	0.0028212	up	NA
Zm00001d042813	1.57258	3.68896e-05	up	Uncharacterized protein
Zm00001d020351	3.2653	1.96405e-09	up	Uncharacterized protein
Zm00001d016708	1.46041	1.93734e-08	up	Beta-fructofuranosidase; cell wall isozyme
Zm00001d004804	1.60311	6.52896e-07	up	Uncharacterized protein
Zm00001d014947	5.12766	5.877e-18	up	Beta-fructofuranosidase 1; Invertase
Zm00001d025943	3.79782	0.0314658	up	Beta-fructofuranosidase 1
Zm00001d051837	2.29774	1.63724e-05	up	Sucrose synthase
Zm00001d032385	1.22808	7.24871e-05	up	Glucose-1-phosphate adenylyltransferase small subunit
Zm00001d052263	2.47134	4.89704e-06	up	Starch synthase IIb-2
Zm00001d027938	5.92734	0.00192082	up	Uncharacterized protein
Zm00001d024821	3.10359	4.91902e-18	up	Sucrose-phosphatase 2
Zm00001d035783	1.50658	1.21649e-08	up	Putative heavy metal transport/detoxification superfamily protein; Uncharacterized protein
Zm00001d043615	7.08575	0.000480556	up	Metal ion binding protein
Zm00001d027405	3.7934	4.4155e-26	up	Metal ion binding protein
Zm00001d029752	3.33704	0.00371156	up	NA
Zm00001d033496	2.51859	2.10582e-18	up	Nicotianamine synthase 3
Zm00001d022474	2.4624	0.00705871	up	Copper chaperone
Zm00001d008515	2.17519	0.0063831	up	Putative heavy metal transport/detoxification superfamily protein; Uncharacterized protein
Zm00001d013655	1.6857	2.00791e-09	up	Nicotianamine synthase 3
Zm00001d002558	1.44068	0.0483869	up	Copper ion binding protein
Zm00001d048611	1.32114	2.28432e-07	up	Metallothionein-like protein 1
Zm00001d040040	1.28319	0.000215792	up	Putative uncharacterized protein
Zm00001d012973	1.1172	0.0285255	up	Metal ion binding protein
Zm00001d034978	1.08884	0.017109	up	Farnesylated protein 2
Zm00001d014867	1.30454	4.8993e-07	up	Putative glycosyl transferase family protein
Zm00001d014866	1.26579	0.0289102	up	Putative glycosyl transferase family protein
Zm00001d040183	1.97753	5.31994e-16	up	Uncharacterized protein
Zm00001d041775	1.9231	2.78169e-09	up	2-dehydro-3-deoxyphosphooctonate aldolase; Uncharacterized protein
Zm00001d025586	1.43456	0.00117349	up	Uncharacterized protein
Zm00001d003432	1.10383	0.00400432	up	Uncharacterized protein
Zm00001d034824	1.02681	3.9615e-06	up	Aldose 1-epimerase; Uncharacterized protein
Zm00001d031303	1.22264	0.0280312	up	Uncharacterized protein
Zm00001d034564	1.36647	2.98173e-05	up	NA
Zm00001d037480	1.95353	0.0091725	up	Alkaline alpha galactosidase 2
Zm00001d017502	2.78039	0.000300514	up	Uncharacterized protein
Zm00001d029371	1.06306	0.00879456	up	Ramosa 3; Uncharacterized protein
Zm00001d004075	2.6589	0.0001383	up	Uncharacterized protein
Zm00001d025343	2.45289	0.00205389	up	Uncharacterized protein
Zm00001d034839	2.22596	3.95421e-19	up	Uncharacterized protein
Zm00001d023918	1.79239	1.42271e-09	up	Purple acid phosphatase; Uncharacterized protein
Zm00001d030765	1.18922	3.95004e-05	up	Nucleotide pyrophosphatase/phosphodiesterase
Zm00001d006374	1.14503	9.32742e-05	up	Uncharacterized protein
Zm00001d048090	1.0576	0.000378703	up	Uncharacterized protein
Zm00001d011638	1.04582	0.00790714	up	Uncharacterized protein
Zm00001d030348	3.60644	7.14329e-05	up	Uncharacterized protein
Zm00001d027996	2.1404	1.24486e-10	up	Uncharacterized protein
Zm00001d049059	1.46429	1.35832e-11	up	Alcohol dehydrogenase 2
Zm00001d030347	1.14712	0.0340032	up	Uncharacterized protein
Zm00001d049716	1.00374	0.000507392	up	Uncharacterized protein
Zm00001d011431	3.24308	5.7464e-08	up	GPI-anchored protein; Uncharacterized protein
Zm00001d029539	2.55508	0.00704409	up	Glucan endo-1;3-beta-glucosidase 4; Uncharacterized protein
Zm00001d009686	2.41376	0.00857159	up	Uncharacterized protein
Zm00001d043361	2.41286	1.12056e-06	up	Glucan endo-1;3-beta-glucosidase 1; Uncharacterized protein
Zm00001d034062	2.25037	0.0037232	up	Glucan endo-1;3-beta-glucosidase 3; Uncharacterized protein
Zm00001d004933	1.05613	0.0356897	up	Uncharacterized protein
Zm00001d039251	1.00963	0.00472781	up	Glucan endo-1;3-beta-glucosidase 4
Zm00001d042143	5.09804	0.0211646	up	Glucan endo-1;3-beta-glucosidase; acidic isoform
Zm00001d015783	4.13567	6.04981e-10	up	Uncharacterized protein
Zm00001d046134	3.42383	2.96134e-07	up	Putative O-glycosyl hydrolase family 17 protein; Uncharacterized protein
Zm00001d021690	2.47542	7.07396e-09	up	Hydrolase; hydrolyzing O-glycosyl compounds
Zm00001d018214	2.19886	1.1853e-11	up	Uncharacterized protein
Zm00001d030361	1.73144	0.0389405	up	Glucan endo-1;3-beta-glucosidase 7
Zm00001d043524	1.69701	6.32608e-10	up	Uncharacterized protein
Zm00001d048055	1.41754	0.000826007	up	Putative O-Glycosyl hydrolase superfamily protein; Uncharacterized protein
Zm00001d013097	1.19152	0.0165466	up	Glucan endo-1;3-beta-glucosidase 5; Uncharacterized protein
Zm00001d049359	1.0474	0.0120452	up	Putative O-Glycosyl hydrolase superfamily protein
Zm00001d028410	1.01684	0.023911	up	Uncharacterized protein
Zm00001d044147	7.80727	1.23239e-06	up	NA
Zm00001d007504	6.86587	0.0021718	up	Putative cytochrome P450 superfamily protein
Zm00001d024946	5.99522	0.0203859	up	Putative cytochrome P450 superfamily protein
Zm00001d039697	5.31036	2.46137e-07	up	Cytochrome P450 monooxygenase
Zm00001d044153	3.90606	0.0180561	up	Cytochrome P450 CYP72A28v2
Zm00001d014136	3.71994	0.00343923	up	NA
Zm00001d050097	3.67329	0.0305879	up	Putative cytochrome P450 superfamily protein
Zm00001d004506	3.63662	5.19368e-14	up	Uncharacterized protein
Zm00001d022075	3.38694	3.41434e-09	up	NA
Zm00001d004664	3.34478	0.0252222	up	Cytochrome P450 CYP94B12; Uncharacterized protein
Zm00001d034097	2.74704	1.4478e-18	up	Uncharacterized protein
Zm00001d034096	2.60443	5.83285e-18	up	NA
Zm00001d048710	2.49284	2.09344e-21	up	indole-2-monooxygenase
Zm00001d007924	2.41712	4.51011e-05	up	Putative cytochrome P450 superfamily protein
Zm00001d034095	2.40645	1.35815e-09	up	NA
Zm00001d014134	2.38151	2.61586e-19	up	NA
Zm00001d014459	2.35772	2.60126e-06	up	Uncharacterized protein
Zm00001d048703	2.25243	1.06883e-18	up	3-hydroxyindolin-2-one monooxygenase
Zm00001d046342	1.98413	4.50017e-12	up	Putative cytochrome P450 superfamily protein
Zm00001d023213	1.76519	4.50243e-11	up	Putative cytochrome P450 superfamily protein; Uncharacterized protein
Zm00001d048705	1.70856	2.24026e-13	up	Cytochrome P450 71C3
Zm00001d014958	1.63055	2.63341e-08	up	Uncharacterized protein
Zm00001d015589	1.62142	0.00113661	up	Uncharacterized protein
Zm00001d045563	1.59373	8.10937e-09	up	Cytochrome P450 88A1
Zm00001d017077	1.51296	0.011492	up	Uncharacterized protein
Zm00001d030372	1.45746	9.2792e-07	up	Uncharacterized protein
Zm00001d048370	1.43146	2.30075e-06	up	Putative cytochrome P450 superfamily protein
Zm00001d032458	1.41311	0.0143062	up	Uncharacterized protein
Zm00001d017528	1.40089	0.0192906	up	Cytochrome P450 CYP86A35
Zm00001d012304	1.31286	0.000411102	up	Putative cytochrome P450 superfamily protein
Zm00001d049573	1.26974	0.00536238	up	Putative cytochrome P450 superfamily protein; Uncharacterized protein
Zm00001d013759	1.22205	0.00135285	up	NA
Zm00001d003823	1.0814	0.00774724	up	Uncharacterized protein
Zm00001d006199	1.06378	0.00015563	up	NA
Zm00001d046823	1.64738	0.0239061	up	Uncharacterized protein
Zm00001d048286	1.03279	0.00495048	up	Uncharacterized protein
Zm00001d023984	4.28653	2.6411e-08	up	GDSL-motif protein lipase/hydrolase-like protein; Uncharacterized protein
Zm00001d014817	3.50718	2.08246e-06	up	Uncharacterized protein
Zm00001d010451	2.96913	7.28897e-11	up	Esterase isoform 1; Esterase isoform 2; Uncharacterized protein
Zm00001d036241	2.58244	9.92139e-09	up	Uncharacterized protein
Zm00001d014918	2.4524	3.00647e-06	up	Uncharacterized protein
Zm00001d046254	2.19594	0.0119085	up	Anther-specific proline-rich protein APG
Zm00001d051110	2.19457	0.000356597	up	Anther-specific proline-rich protein APG; Uncharacterized protein
Zm00001d011661	2.18926	2.33513e-06	up	Uncharacterized protein
Zm00001d017989	2.14463	7.13917e-10	up	NA
Zm00001d040733	1.92782	0.000266799	up	Uncharacterized protein
Zm00001d003085	1.90258	7.00267e-05	up	Uncharacterized protein
Zm00001d034818	1.8802	0.00376784	up	Uncharacterized protein
Zm00001d043458	1.85892	5.24344e-07	up	Anther-specific proline-rich protein APG; Uncharacterized protein
Zm00001d036175	1.85459	0.000378369	up	Uncharacterized protein
Zm00001d008929	1.72575	6.39745e-05	up	Uncharacterized protein
Zm00001d040730	1.71673	0.00580774	up	Uncharacterized protein
Zm00001d008925	1.67669	9.5892e-12	up	Esterase; Uncharacterized protein
Zm00001d012476	1.59979	0.0040354	up	Uncharacterized protein
Zm00001d043579	1.5975	0.00898111	up	Uncharacterized protein
Zm00001d051923	1.58245	0.0172617	up	Uncharacterized protein
Zm00001d011269	1.53434	0.0423208	up	Uncharacterized protein
Zm00001d016031	1.32998	7.07946e-07	up	Uncharacterized protein
Zm00001d051419	1.28702	2.07741e-05	up	GSDL-motif protein lipase
Zm00001d033044	1.19779	0.00163292	up	Uncharacterized protein
Zm00001d044821	1.11913	0.024688	up	Uncharacterized protein
Zm00001d038211	1.07947	0.00862276	up	Anther-specific proline-rich protein APG
Zm00001d033650	1.6412	0.000127407	up	Non-cyanogenic beta-glucosidase
Zm00001d028199	1.43009	4.62346e-06	up	Uncharacterized protein
Zm00001d039994	1.04583	7.06831e-05	up	Uncharacterized protein
Zm00001d046357	3.77607	2.91903e-35	up	Beta-galactosidase
Zm00001d027803	1.25574	4.21476e-07	up	Beta-galactosidase
Zm00001d010446	1.66486	0.0118282	up	Uncharacterized protein
Zm00001d003281	1.04523	0.000262735	up	Hydrolase; hydrolyzing O-glycosyl compounds; Uncharacterized protein
Zm00001d018220	2.07186	9.93532e-06	up	Glutathione S-transferase GST 24; Uncharacterized protein
Zm00001d029801	1.63879	4.26806e-05	up	Glutathione S-transferase GST 14; Uncharacterized protein
Zm00001d027539	1.42583	0.00248724	up	Uncharacterized protein
Zm00001d027540	1.32516	5.18951e-05	up	Glutathione S-transferase; Glutathione S-transferase GST 12
Zm00001d027541	1.09187	0.00102587	up	Glutathione S-transferase 6
Zm00001d041772	1.03844	1.64341e-05	up	Uncharacterized protein
Zm00001d014757	1.87466	0.00169033	up	Uncharacterized protein
Zm00001d050198	2.24064	1.03967e-11	up	Retrotransposon protein Ty1-copia subclass; Uncharacterized protein
Zm00001d008588	2.1959	7.55702e-06	up	Uncharacterized protein
Zm00001d048702	1.98718	9.66166e-21	up	indolin-2-one monooxygenase
Zm00001d050196	1.2435	0.000194625	up	Retrotransposon protein Ty1-copia subclass; Uncharacterized protein
Zm00001d013934	1.11022	1.5576e-07	up	Uncharacterized protein
Zm00001d034217	4.74701	1.9925e-05	up	Lectin-like receptor kinase 7
Zm00001d021896	4.256	0.0224448	up	NA
Zm00001d016009	4.23245	0.00367132	up	NA
Zm00001d008645	2.95787	0.00136774	up	Lectin-like protein
Zm00001d010786	2.57984	0.000475787	up	NA
Zm00001d021897	2.36658	0.000483168	up	Uncharacterized protein
Zm00001d032869	2.27199	0.00611317	up	Uncharacterized protein
Zm00001d011832	1.57603	2.47324e-07	up	Putative D-mannose binding lectin domain related protein; Uncharacterized protein
Zm00001d012603	4.3775	5.8252e-10	up	Uncharacterized protein
Zm00001d037008	3.79596	0.0328538	up	Putative FAD-binding Berberine family protein
Zm00001d025116	3.7296	0.00652971	up	Uncharacterized protein
Zm00001d046318	3.61248	1.89672e-13	up	Putative FAD-binding Berberine family protein
Zm00001d007687	1.38044	3.75656e-10	up	Uncharacterized protein
Zm00001d006825	1.10976	0.0374475	up	Uncharacterized protein
Zm00001d037005	1.07267	0.00263119	up	Putative FAD-binding Berberine family protein
Zm00001d049541	3.79869	3.79993e-29	up	Caffeic acid 3-O-methyltransferase
Zm00001d005439	4.34255	0.00026518	up	Disulfide oxidoreductase/ monooxygenase/ oxidoreductase
Zm00001d004467	2.63092	0.00121883	up	NA
Zm00001d004387	2.09321	0.00976541	up	Uncharacterized protein
Zm00001d014366	1.9567	1.11239e-07	up	L-ascorbate oxidase; Uncharacterized protein
Zm00001d029922	1.73995	5.97034e-09	up	Uncharacterized protein
Zm00001d021599	1.7349	2.96134e-07	up	Uncharacterized protein
Zm00001d008255	1.55801	3.05003e-06	up	Disulfide oxidoreductase/ monooxygenase/ oxidoreductase; Uncharacterized protein
Zm00001d019527	1.55347	0.00733635	up	Disulfide oxidoreductase/ monooxygenase/ oxidoreductase
Zm00001d008377	1.47454	3.88266e-11	up	Putative alcohol dehydrogenase superfamily protein
Zm00001d004389	1.46108	1.68929e-05	up	Uncharacterized protein
Zm00001d029924	1.42679	0.00264889	up	Uncharacterized protein
Zm00001d029193	1.41569	0.0226211	up	NA
Zm00001d032223	1.14859	0.00183473	up	Gibberellin 20 oxidase 2
Zm00001d004120	1.08321	0.00389235	up	Uncharacterized protein
Zm00001d018618	9.05456	2.53691e-07	up	Peroxidase 2; Peroxidase R15
Zm00001d022289	5.90412	0.0383081	up	Uncharacterized protein
Zm00001d022290	5.63587	0.0429819	up	NA
Zm00001d010925	5.5452	0.0494312	up	Uncharacterized protein
Zm00001d031494	5.0429	0.0236948	up	NA
Zm00001d040581	4.74536	0.041062	up	Uncharacterized protein
Zm00001d002898	4.05394	2.17993e-29	up	Uncharacterized protein
Zm00001d053554	3.97459	0.00939553	up	Uncharacterized protein
Zm00001d038598	3.92522	4.67009e-05	up	Peroxidase 2; Peroxidase R15
Zm00001d036835	3.8783	2.87937e-36	up	Uncharacterized protein
Zm00001d010218	3.77741	0.0198609	up	Uncharacterized protein
Zm00001d037550	3.68697	3.68859e-15	up	Uncharacterized protein
Zm00001d002897	3.6428	7.71517e-30	up	Uncharacterized protein
Zm00001d040364	3.50142	4.8219e-46	up	Peroxidase 72; Uncharacterized protein
Zm00001d013212	3.34477	0.00147437	up	Uncharacterized protein
Zm00001d046186	3.32814	1.70818e-05	up	Uncharacterized protein
Zm00001d037547	2.986	0.0255167	up	Peroxidase
Zm00001d042022	2.94148	3.90267e-20	up	NA
Zm00001d052335	2.89435	6.02266e-18	up	Uncharacterized protein
Zm00001d010924	2.87359	1.27016e-10	up	Uncharacterized protein
Zm00001d002899	2.68565	3.63635e-18	up	Uncharacterized protein
Zm00001d016185	2.54938	4.56306e-18	up	NA
Zm00001d023899	2.51709	1.63077e-09	up	Uncharacterized protein
Zm00001d040702	2.21515	5.05415e-07	up	Peroxidase 1
Zm00001d040705	2.21351	9.16606e-12	up	Uncharacterized protein
Zm00001d029747	2.09302	1.24109e-09	up	Uncharacterized protein
Zm00001d047066	1.93567	0.00729676	up	Uncharacterized protein
Zm00001d006097	1.91666	0.000430421	up	Uncharacterized protein
Zm00001d024734	1.89269	3.41516e-07	up	Putative class III secretory plant peroxidase family protein; Uncharacterized protein
Zm00001d009373	1.84179	1.12924e-05	up	Uncharacterized protein
Zm00001d002004	1.74823	4.02856e-10	up	Peroxidase 16; Uncharacterized protein
Zm00001d014467	1.71163	1.3489e-05	up	Uncharacterized protein
Zm00001d049071	1.58191	0.0104756	up	Uncharacterized protein
Zm00001d032405	1.37481	7.16477e-06	up	Uncharacterized protein
Zm00001d040399	1.29438	6.78261e-05	up	Peroxidase 24; Uncharacterized protein
Zm00001d045845	1.27911	0.0111076	up	Peroxidase 1
Zm00001d053839	1.27668	0.00290474	up	Uncharacterized protein
Zm00001d008266	1.0676	0.0183359	up	Uncharacterized protein
Zm00001d013448	3.67106	0.00868998	up	Chemocyanin
Zm00001d037194	3.52393	0.0229535	up	Blue copper protein
Zm00001d033711	3.48963	1.20374e-06	up	Chemocyanin; Uncharacterized protein
Zm00001d033709	3.03104	0.00514801	up	Basic blue protein; Uncharacterized protein
Zm00001d043232	2.79188	0.000202619	up	Early nodulin-like protein 3
Zm00001d012602	2.1839	0.00278289	up	Early nodulin-like protein 3; Uncharacterized protein
Zm00001d031257	1.93746	0.000204415	up	Uncharacterized protein
Zm00001d013038	1.82508	0.0410937	up	NA
Zm00001d052191	1.76608	0.0168486	up	Uncharacterized protein
Zm00001d018621	1.74251	0.000348514	up	Uclacyanin-2
Zm00001d034546	1.68575	0.00310995	up	Uncharacterized protein
Zm00001d051384	5.75857	0.00337825	up	Cortical cell-delineating protein
Zm00001d026160	5.41526	3.7992e-09	up	Cortical cell-delineating protein; ZmGR1b protein
Zm00001d026436	4.78448	1.54862e-11	up	36.4 kDa proline-rich protein; Uncharacterized protein
Zm00001d002094	4.7398	0.0402285	up	36.4 kDa proline-rich protein; Uncharacterized protein
Zm00001d026162	4.59287	4.04031e-12	up	Cortical cell-delineating protein
Zm00001d026163	4.39697	6.89349e-14	up	Cortical cell-delineating protein
Zm00001d047117	3.0894	9.12665e-05	up	Cortical cell-delineating protein
Zm00001d003757	2.98146	0.0256539	up	Lipid binding protein; Uncharacterized protein
Zm00001d029859	2.91626	4.82193e-23	up	Uncharacterized protein
Zm00001d047115	2.69827	2.25702e-09	up	Uncharacterized protein
Zm00001d047113	2.31378	4.99367e-06	up	Cortical cell-delineating protein; Uncharacterized protein
Zm00001d029923	1.99347	7.98951e-14	up	NA
Zm00001d047114	1.90204	0.000180185	up	Uncharacterized protein
Zm00001d027812	1.75038	4.52861e-06	up	Uncharacterized protein
Zm00001d036550	1.74747	0.000268718	up	Lipid binding protein
Zm00001d012535	1.71795	0.00568728	up	Putative bifunctional inhibitor/LTP/seed storage protein family
Zm00001d046596	1.33484	8.6976e-06	up	Uncharacterized protein
Zm00001d002721	1.16126	0.0307068	up	Uncharacterized protein
Zm00001d004048	2.83777	1.79782e-08	up	NA
Zm00001d007345	1.1277	0.00887804	up	NA
Zm00001d043587	3.47043	0.00701296	up	Transferase; transferring glycosyl groups
Zm00001d006449	3.26253	6.49293e-09	up	Anthocyanidin 3-O-glucosyltransferase; Uncharacterized protein
Zm00001d033385	2.84054	0.00689042	up	Uncharacterized protein
Zm00001d032794	2.83284	0.00898359	up	NA
Zm00001d037708	2.82186	5.06452e-07	up	Uncharacterized protein
Zm00001d019265	2.63368	0.0452313	up	UDP-glucosyltransferase
Zm00001d031209	2.36547	1.12969e-15	up	DIMBOA UDP-glucosyltransferase BX9
Zm00001d018422	2.32561	0.00100883	up	NA
Zm00001d053514	2.22376	9.27592e-05	up	Hydroquinone glucosyltransferase
Zm00001d011649	2.08221	7.20361e-07	up	Anthocyanidin 5;3-O-glucosyltransferase; Uncharacterized protein
Zm00001d037384	1.59887	1.12423e-06	up	Anthocyanidin 3-O-glucosyltransferase
Zm00001d042281	1.53763	9.92306e-06	up	Secondary cell wall-related glycosyltransferase family 47
Zm00001d010689	1.46647	0.00180996	up	Cytokinin-O-glucosyltransferase 1
Zm00001d048711	1.37919	3.98713e-09	up	Hydroquinone glucosyltransferase
Zm00001d006684	1.3187	0.027814	up	Transferase; transferring glycosyl groups
Zm00001d019258	1.29475	0.00316957	up	Uncharacterized protein
Zm00001d048707	1.23178	2.83904e-07	up	DIMBOA UDP-glucosyltransferase BX8
Zm00001d044828	1.21233	0.00519866	up	Uncharacterized protein
Zm00001d047685	1.19233	0.0236642	up	Transferase; Uncharacterized protein
Zm00001d034067	1.17507	0.0107738	up	Uncharacterized protein
Zm00001d038905	1.11458	0.000479278	up	Secondary cell wall glycosyltransferase family 47
Zm00001d011959	1.06737	0.0125775	up	Secondary cell wall glycosyltransferase family 47
Zm00001d004248	1.05271	0.000635794	up	Uncharacterized protein
Zm00001d002434	1.41839	0.00157744	up	Alternative oxidase
Zm00001d042061	1.09815	7.96332e-05	up	Uncharacterized protein
Zm00001d020910	4.1827	1.78862e-06	up	Induced stolen tip protein TUB8
Zm00001d048634	2.74806	7.88382e-27	up	DIBOA-glucoside dioxygenase BX6
Zm00001d032072	2.32362	2.07012e-05	up	NA
Zm00001d009138	2.26292	0.00505383	up	Peroxidase 1; Uncharacterized protein
Zm00001d015799	2.14693	2.21119e-08	up	NA
Zm00001d039240	2.0899	0.00602951	up	ABA induced plasma membrane protein PM 19
Zm00001d042216	1.98304	2.09132e-15	up	Glutathione S-transferase 3
Zm00001d033522	1.95774	0.0003473	up	Uncharacterized protein
Zm00001d032722	1.91884	0.0187318	up	NA
Zm00001d011599	1.68138	0.00259013	up	NA
Zm00001d009765	1.66868	1.32512e-05	up	NA
Zm00001d043254	1.54891	0.000881381	up	NA
Zm00001d037903	1.49413	0.000296901	up	NA
Zm00001d019895	1.48663	0.00130165	up	Major pollen allergen Car b 1 isoforms 1A and 1B
Zm00001d049867	1.36996	8.99511e-05	up	NA
Zm00001d045685	1.34588	7.82634e-08	up	NA
Zm00001d045651	1.34491	0.00333022	up	NA
Zm00001d041850	1.28046	0.037686	up	NA
Zm00001d049080	1.27217	2.9562e-06	up	Mitogen activated protein kinase kinase kinase; Uncharacterized protein
Zm00001d032454	1.21827	0.0385789	up	NA
Zm00001d020544	1.18392	0.000960719	up	NA
Zm00001d013461	1.10682	0.0061253	up	Uncharacterized protein
Zm00001d018598	1.06926	1.30831e-06	up	NA
Zm00001d009888	1.05307	0.000399404	up	DNA primase
Zm00001d048050	3.01643	1.58754e-05	up	Glutamine synthetase3 isoform 1; Glutamine synthetase3 isoform 2
Zm00001d017958	1.52223	1.2701e-08	up	Glutamine synthetase root isozyme 3
Zm00001d028260	1.37909	3.31668e-10	up	Glutamine synthetase root isozyme 1
Zm00001d033747	1.36719	2.42646e-12	up	Glutamine synthetase root isozyme 2
Zm00001d005624	1.72773	2.28458e-05	up	Uncharacterized protein
Zm00001d020147	1.31648	0.0030976	up	Desaturase/cytochrome b5 protein; Uncharacterized protein
Zm00001d032266	1.13976	0.0147967	up	Cytochrome b5
Zm00001d015863	4.30708	1.69235e-05	up	Uncharacterized protein
Zm00001d047883	3.91124	0.0136004	up	Uncharacterized protein; prMC3
Zm00001d020691	3.79379	2.28642e-05	up	Uncharacterized protein
Zm00001d016733	3.78676	2.51875e-10	up	Uncharacterized protein; VAMP protein SEC22
Zm00001d034942	3.4689	0.00451862	up	NA
Zm00001d006524	3.39492	1.62563e-06	up	Harpin-induced protein
Zm00001d018848	3.36505	0.00525488	up	NA
Zm00001d029662	3.35998	0.00026255	up	Catalytic/ hydrolase
Zm00001d044119	3.2969	7.11618e-05	up	NA
Zm00001d039946	3.00514	1.03638e-13	up	Uncharacterized protein
Zm00001d012899	2.95283	0.000628217	up	Cell number regulator 9
Zm00001d004491	2.88836	0.0300728	up	NA
Zm00001d003751	2.793	7.65942e-11	up	Uncharacterized protein
Zm00001d022120	2.77461	3.09782e-08	up	Uncharacterized protein
Zm00001d034977	2.7376	0.0135224	up	VAMP protein SEC22
Zm00001d027533	2.69088	3.70564e-15	up	Uncharacterized protein
Zm00001d038910	2.68505	1.24014e-07	up	Seed maturation protein
Zm00001d051883	2.61695	5.53507e-09	up	Arsenite transport subunit B; Uncharacterized protein
Zm00001d022395	2.60178	8.99835e-13	up	Rhythmically expressed protein
Zm00001d011631	2.55766	0.00262704	up	Nonspecific lipid-transfer protein AKCS9; mRNA; Uncharacterized protein
Zm00001d042846	2.48296	0.0002593	up	NA
Zm00001d012474	2.40723	0.0387541	up	Uncharacterized protein
Zm00001d046887	2.40485	0.0458177	up	Uncharacterized protein
Zm00001d018404	2.3114	6.03721e-06	up	Uncharacterized protein
Zm00001d032407	2.29886	0.010706	up	FAD binding domain containing protein
Zm00001d017530	2.19724	0.000210433	up	Uncharacterized protein
Zm00001d052171	2.16587	0.0206567	up	Cell number regulator 1
Zm00001d027325	2.09676	8.11602e-08	up	NA
Zm00001d048151	2.0236	7.86234e-09	up	Putative glycosyl hydrolase family 10 protein; Uncharacterized protein
Zm00001d013522	2.00961	4.47749e-11	up	Uncharacterized protein
Zm00001d052224	2.00493	8.45192e-18	up	Wound/stress protein
Zm00001d003099	1.97817	0.0348092	up	Uncharacterized protein
Zm00001d045138	1.97096	0.00321198	up	Heparanase-like protein 3; Uncharacterized protein
Zm00001d021447	1.94318	7.79182e-05	up	Uncharacterized protein
Zm00001d031801	1.89061	5.05631e-05	up	NA
Zm00001d017085	1.87311	1.24361e-07	up	N-acetylglucosaminyltransferase III; Uncharacterized protein
Zm00001d039173	1.86866	1.94239e-08	up	Hypersensitive-induced response protein
Zm00001d028398	1.83666	1.31678e-11	up	Uncharacterized protein
Zm00001d040034	1.79736	1.3758e-07	up	Uncharacterized protein
Zm00001d001832	1.78854	0.00168786	up	Uncharacterized protein
Zm00001d021073	1.77549	8.85977e-07	up	Uncharacterized protein
Zm00001d023423	1.73542	3.33123e-15	up	ACT domain containing protein; Uncharacterized protein
Zm00001d037777	1.70537	8.43332e-07	up	Catalytic/ hydrolase; Uncharacterized protein
Zm00001d013786	1.68375	0.00010085	up	Uncharacterized protein
Zm00001d013495	1.66985	0.00406532	up	Cell division cycle protein cdt2
Zm00001d040144	1.63694	0.0377727	up	NA
Zm00001d039719	1.62915	2.43524e-11	up	Uncharacterized protein
Zm00001d014659	1.62758	3.15483e-07	up	Macrophage migration inhibitory factor
Zm00001d028952	1.56957	0.00765663	up	Uncharacterized protein
Zm00001d044093	1.52986	0.0020833	up	NA
Zm00001d004006	1.518	9.94659e-10	up	Uncharacterized protein
Zm00001d033989	1.4971	0.000133618	up	Uncharacterized protein
Zm00001d026627	1.48482	5.36446e-05	up	Uncharacterized protein; W40 repeat domain-containing protein
Zm00001d002353	1.46742	6.60813e-10	up	Orf protein
Zm00001d039795	1.4302	0.00399615	up	NA
Zm00001d023581	1.42731	0.000543475	up	Uncharacterized protein
Zm00001d021248	1.40095	3.03986e-05	up	Uncharacterized protein
Zm00001d047814	1.39417	1.57551e-05	up	Catalytic/ hydrolase
Zm00001d039606	1.35827	0.0262248	up	Uncharacterized protein
Zm00001d012047	1.34907	0.0461985	up	Wiscott-Aldrich syndrome
Zm00001d007193	1.33905	0.000150429	up	Trafficking protein particle complex protein 2; Uncharacterized protein
Zm00001d032719	1.33768	0.00138067	up	Uncharacterized protein
Zm00001d016797	1.29128	7.3796e-06	up	Transmembrane 9 superfamily protein member 3
Zm00001d032036	1.27794	0.0350068	up	Uncharacterized protein
Zm00001d020736	1.24931	0.000538751	up	Gibberellin receptor GID1L2
Zm00001d044111	1.24637	0.00035924	up	Catalytic/ hydrolase
Zm00001d028601	1.218	0.0197527	up	Uncharacterized protein
Zm00001d039799	1.19853	0.00250316	up	NA
Zm00001d030526	1.19161	2.6096e-07	up	Protein binding protein; Uncharacterized protein
Zm00001d038768	1.18712	0.000534232	up	Seed maturation protein; Uncharacterized protein
Zm00001d037151	1.18228	0.0229938	up	Erwinia induced protein 1
Zm00001d028103	1.14924	0.00295625	up	NA
Zm00001d050899	1.14517	0.00343043	up	Cell number regulator 2
Zm00001d052964	1.13328	0.0392652	up	Uncharacterized protein
Zm00001d035875	1.11777	3.02046e-05	up	Uncharacterized protein
Zm00001d006567	1.10906	1.37638e-05	up	Uncharacterized protein
Zm00001d020524	1.10229	0.0287669	up	Uncharacterized protein
Zm00001d007195	1.10112	0.00802659	up	Uncharacterized protein
Zm00001d044581	1.07743	0.00212837	up	Uncharacterized protein
Zm00001d034370	1.0679	0.00792674	up	Uncharacterized protein
Zm00001d001825	1.06189	0.00403001	up	Uncharacterized protein; W40 repeat domain-containing protein
Zm00001d003308	1.05687	0.0135828	up	Uncharacterized protein
Zm00001d049157	1.0255	0.000913173	up	Uncharacterized protein
Zm00001d029675	1.54341	0.0194601	up	Uncharacterized protein
Zm00001d026642	3.25186	6.6541e-10	up	Uncharacterized protein
Zm00001d018871	1.25701	0.000319205	up	NA
Zm00001d013654	1.20291	8.0585e-05	up	Uncharacterized protein
Zm00001d002850	1.19726	0.00977762	up	Elicitor-responsive protein 3
Zm00001d042909	1.00565	0.0359168	up	Elicitor-responsive protein 1
Zm00001d005869	2.47063	0.0163207	up	Clathrin assembly protein; Uncharacterized protein
Zm00001d006132	2.93304	1.26362e-08	up	Uncharacterized protein
Zm00001d021173	2.43242	8.00741e-05	up	Uncharacterized protein
Zm00001d050024	1.26064	0.0093385	up	NA
Zm00001d044898	3.07619	0.0318695	up	Copper ion binding protein
Zm00001d012350	1.57245	0.023313	up	Uncharacterized protein
Zm00001d033905	1.31145	1.05034e-06	up	GIF2; Putative GRF-interacting factor 1; Uncharacterized protein
Zm00001d022421	3.81381	1.61906e-86	up	Uncharacterized protein
Zm00001d007187	2.87966	1.83953e-05	up	Uncharacterized protein
Zm00001d045354	1.67331	4.00489e-05	up	Uncharacterized protein
Zm00001d034892	2.10407	9.91621e-09	up	Uncharacterized protein
Zm00001d036255	2.01791	0.000113951	up	Uncharacterized protein
Zm00001d015101	1.99474	6.44553e-09	up	Uncharacterized protein
Zm00001d011352	1.45647	2.701e-07	up	Electron transporter
Zm00001d036489	1.16832	0.00774437	up	Uncharacterized protein
Zm00001d037036	1.07141	0.0213922	up	Uncharacterized protein
Zm00001d047351	1.74965	0.00107704	up	Uncharacterized protein
Zm00001d042217	7.66725	5.10269e-05	up	FLP1; Uncharacterized protein
Zm00001d012714	7.25791	0.000287272	up	Uncharacterized protein
Zm00001d007269	6.47002	0.00546324	up	Plant-specific domain TIGR01627 family protein
Zm00001d016760	5.84217	0.0248402	up	NA
Zm00001d004348	5.83911	0.0247686	up	NA
Zm00001d012217	5.82184	0.00406257	up	Uncharacterized protein
Zm00001d025018	5.76874	0.0430932	up	Uncharacterized protein
Zm00001d012088	5.63403	8.89676e-09	up	Uncharacterized protein
Zm00001d053139	5.54107	0.00555606	up	Uncharacterized protein
Zm00001d045905	5.48788	0.000144189	up	Uncharacterized protein
Zm00001d044317	5.30173	0.0344809	up	NA
Zm00001d030498	5.30098	0.00065782	up	NA
Zm00001d011813	5.2401	1.16676e-42	up	Bundle sheath cell specific protein 1
Zm00001d026427	5.20436	0.015771	up	Uncharacterized protein
Zm00001d030101	5.15151	1.36509e-06	up	NA
Zm00001d042527	5.12678	5.07529e-08	up	Uncharacterized protein
Zm00001d000001	4.89254	3.45753e-49	up	Putative polyphenol oxidase family protein
Zm00001d015670	4.88219	0.00337784	up	Putative uncharacterized protein
Zm00001d012090	4.86804	0.000172949	up	Uncharacterized protein
Zm00001d008956	4.80883	1.11963e-05	up	Uncharacterized protein
Zm00001d042307	4.75317	0.000888174	up	NA
Zm00001d003107	4.70203	0.0490961	up	Uncharacterized protein
Zm00001d011080	4.67436	0.000493322	up	Protease inhibitor; Proteinase inhibitor
Zm00001d034007	4.65822	0.0494397	up	NA
Zm00001d044316	4.49433	0.00946549	up	NA
Zm00001d038287	4.46168	0.00230461	up	Uncharacterized protein
Zm00001d040126	4.44806	0.000177097	up	Putative uncharacterized protein
Zm00001d020109	4.41441	6.48829e-06	up	NA
Zm00001d032410	4.19767	0.00401417	up	NA
Zm00001d024960	4.05121	2.08312e-07	up	Uncharacterized protein
Zm00001d003306	3.87214	0.0485552	up	Uncharacterized protein
Zm00001d038514	3.86615	2.13738e-05	up	Uncharacterized protein
Zm00001d040260	3.84708	0.0151857	up	MFS18 protein
Zm00001d004721	3.82074	4.83442e-10	up	NA
Zm00001d003635	3.80551	0.00699598	up	NA
Zm00001d051472	3.77483	1.02165e-05	up	Uncharacterized protein
Zm00001d040171	3.73558	4.28074e-09	up	Uncharacterized protein
Zm00001d016492	3.68551	0.00801704	up	NA
Zm00001d007157	3.64032	0.00531091	up	Uncharacterized protein
Zm00001d007327	3.60846	0.0040777	up	Plant-specific domain TIGR01627 family protein
Zm00001d014419	3.59339	5.17617e-06	up	Uncharacterized protein
Zm00001d011789	3.57436	0.00471428	up	Uncharacterized protein
Zm00001d020731	3.54927	0.000368911	up	Putative uncharacterized protein
Zm00001d026012	3.54568	0.0216577	up	Uncharacterized protein
Zm00001d051235	3.48844	0.00310526	up	Uncharacterized protein
Zm00001d037843	3.43757	0.00878337	up	Uncharacterized protein
Zm00001d011928	3.36781	1.47351e-05	up	Uncharacterized protein
Zm00001d040075	3.36571	5.79772e-10	up	NA
Zm00001d008548	3.34511	5.84275e-11	up	Bowman-Birk type wound-induced proteinase inhibitor WIP1
Zm00001d000229	3.33697	0.00633049	up	NA
Zm00001d018244	3.32371	1.21889e-16	up	Uncharacterized protein
Zm00001d013995	3.3183	0.00211098	up	NA
Zm00001d004133	3.26362	0.000492283	up	Uncharacterized protein
Zm00001d006010	3.25702	9.94834e-22	up	Uncharacterized protein
Zm00001d037743	3.2314	0.0301795	up	Uncharacterized protein
Zm00001d025146	3.225	0.00625186	up	Uncharacterized protein
Zm00001d052963	3.17235	8.98707e-06	up	Uncharacterized protein
Zm00001d011241	3.17149	4.61895e-08	up	Hsp20/alpha crystallin family protein
Zm00001d023811	3.17058	2.83194e-17	up	Pathogeneis protein 10; Pathogenesis-related protein 10; Uncharacterized protein
Zm00001d050553	3.16441	8.27705e-05	up	NA
Zm00001d032938	3.15723	1.99401e-08	up	NA
Zm00001d030834	3.15423	0.0265872	up	Putative uncharacterized protein
Zm00001d049374	3.1518	2.56292e-06	up	F-box domain containing protein
Zm00001d022032	3.12716	0.0394937	up	rRNA N-glycosidase
Zm00001d048598	3.09751	8.65444e-06	up	Uncharacterized protein
Zm00001d011840	3.03255	0.00173837	up	Uncharacterized protein
Zm00001d038860	3.0297	0.0371201	up	Uncharacterized protein
Zm00001d010814	3.00549	7.94465e-09	up	Uncharacterized protein
Zm00001d034673	3.00422	0.000874358	up	NA
Zm00001d010039	2.96557	9.44534e-27	up	Cellulase containing protein
Zm00001d003183	2.9642	0.00235218	up	NA
Zm00001d006570	2.94911	2.45699e-06	up	Uncharacterized protein
Zm00001d046281	2.92053	0.0114329	up	Uncharacterized protein
Zm00001d023384	2.91901	0.00253645	up	Phytosulfokines 2; Uncharacterized protein
Zm00001d014745	2.91312	0.000119313	up	NA
Zm00001d017041	2.91267	9.24108e-08	up	Putative uncharacterized protein
Zm00001d010912	2.91106	2.08246e-06	up	Uncharacterized protein
Zm00001d048760	2.9099	1.15174e-08	up	Uncharacterized protein
Zm00001d053766	2.89143	9.84883e-06	up	Uncharacterized protein
Zm00001d003346	2.85031	2.11589e-13	up	Uncharacterized protein
Zm00001d008722	2.7953	0.00842749	up	Uncharacterized protein
Zm00001d024756	2.79285	0.00875033	up	Uncharacterized protein
Zm00001d021738	2.78015	0.011938	up	Putative uncharacterized protein
Zm00001d016947	2.77741	4.67712e-05	up	Putative uncharacterized protein
Zm00001d046474	2.77442	5.6197e-10	up	Uncharacterized protein
Zm00001d033863	2.76293	0.00120828	up	Uncharacterized protein
Zm00001d026633	2.76266	1.14709e-07	up	Putative RING zinc finger domain superfamily protein
Zm00001d034621	2.72986	1.05268e-14	up	Uncharacterized protein
Zm00001d006581	2.72831	7.34038e-11	up	NA
Zm00001d044520	2.72596	0.0289088	up	Protein ABIL1
Zm00001d041712	2.72252	3.93806e-06	up	NA
Zm00001d029617	2.71661	0.000815229	up	NA
Zm00001d028751	2.68819	0.000618089	up	NA
Zm00001d038056	2.68313	1.34697e-06	up	Uncharacterized protein
Zm00001d018030	2.67908	0.00296113	up	Putative uncharacterized protein
Zm00001d021774	2.66972	0.00710697	up	Uncharacterized protein
Zm00001d011063	2.64825	0.00830011	up	Putative metallothionein famil protein
Zm00001d044930	2.63508	0.0183825	up	Uncharacterized protein
Zm00001d005146	2.61454	3.6777e-21	up	PVR3-like protein
Zm00001d018775	2.59119	0.0389709	up	G1 protein
Zm00001d006358	2.58945	4.76389e-07	up	Uncharacterized protein
Zm00001d008408	2.58185	0.0011148	up	Uncharacterized protein
Zm00001d045972	2.58063	0.000169886	up	Uncharacterized protein
Zm00001d028226	2.55136	1.26618e-05	up	Putative uncharacterized protein
Zm00001d022062	2.54796	1.91892e-07	up	Putative uncharacterized protein
Zm00001d014518	2.52951	0.0127239	up	Uncharacterized protein
Zm00001d046574	2.52257	2.60064e-06	up	Uncharacterized protein
Zm00001d013878	2.51794	0.0371437	up	Uncharacterized protein
Zm00001d006268	2.51681	2.14026e-07	up	Putative uncharacterized protein
Zm00001d039726	2.5122	3.05503e-12	up	Putative uncharacterized protein
Zm00001d043276	2.50848	0.0313131	up	NA
Zm00001d043144	2.48929	1.09821e-11	up	Cupin; RmlC-type
Zm00001d024996	2.47165	2.00337e-18	up	Bowman-Birk type trypsin inhibitor; Putative Bowman-Birk serine protease inhibitor; Uncharacterized protein
Zm00001d049073	2.47005	0.0126847	up	Uncharacterized protein
Zm00001d006059	2.45907	1.24887e-13	up	MTD1
Zm00001d003057	2.44967	0.00562655	up	NA
Zm00001d007097	2.44727	4.52861e-06	up	Early response to dehydration 15-like protein; Uncharacterized protein
Zm00001d042386	2.44558	6.01938e-07	up	Uncharacterized protein
Zm00001d040125	2.42686	0.000613867	up	Uncharacterized protein
Zm00001d024027	2.42475	4.31725e-17	up	Proline-rich family protein
Zm00001d042030	2.42353	2.31927e-07	up	Putative uncharacterized protein
Zm00001d025249	2.3939	0.000240679	up	Uncharacterized protein
Zm00001d032000	2.38885	0.0101978	up	NA
Zm00001d040253	2.38453	0.00413156	up	NA
Zm00001d040787	2.36228	0.0463988	up	NA
Zm00001d033053	2.34304	6.00029e-05	up	NA
Zm00001d010001	2.34131	0.000170466	up	Uncharacterized protein
Zm00001d033999	2.34018	0.0228586	up	Putative uncharacterized protein
Zm00001d035934	2.3319	4.84364e-07	up	Uncharacterized protein
Zm00001d024916	2.32624	3.44482e-10	up	Uncharacterized protein
Zm00001d027899	2.32333	0.0262118	up	ZIM motif family protein
Zm00001d047621	2.31784	2.54887e-06	up	Uncharacterized protein
Zm00001d009328	2.30042	1.87347e-05	up	Glycosyltransferase
Zm00001d013216	2.30038	0.00127941	up	Uncharacterized protein
Zm00001d019400	2.29427	0.00894124	up	PVR3-like protein
Zm00001d049224	2.29155	0.0187318	up	Uncharacterized protein
Zm00001d036834	2.2762	0.00214997	up	Uncharacterized protein
Zm00001d009969	2.26941	1.26789e-06	up	Uncharacterized protein
Zm00001d029424	2.26393	0.000196826	up	Putative uncharacterized protein
Zm00001d052451	2.25411	0.000445077	up	Putative F-box containing family protein
Zm00001d010918	2.23449	0.000996648	up	Plant IF-like protein
Zm00001d036558	2.23303	0.0121754	up	Uncharacterized protein
Zm00001d018600	2.22833	0.00403807	up	Uncharacterized protein
Zm00001d016758	2.22533	0.00371156	up	NA
Zm00001d047738	2.22344	3.34122e-06	up	Putative DUF231 domain containing family protein; Uncharacterized protein
Zm00001d037534	2.21643	0.0295592	up	Uncharacterized protein
Zm00001d045721	2.21423	0.00117877	up	Uncharacterized protein
Zm00001d040110	2.21158	2.76174e-09	up	Uncharacterized protein
Zm00001d053406	2.19834	0.0111196	up	Uncharacterized protein
Zm00001d029185	2.19567	0.0212645	up	Putative uncharacterized protein
Zm00001d003978	2.18974	0.0361693	up	NA
Zm00001d017789	2.18705	0.0144893	up	Putative uncharacterized protein
Zm00001d050340	2.17005	0.00571562	up	Uncharacterized protein
Zm00001d045134	2.15469	0.0122227	up	Uncharacterized protein
Zm00001d013624	2.14798	0.001967	up	Uncharacterized protein
Zm00001d052016	2.14478	0.00716602	up	Uncharacterized protein
Zm00001d014965	2.14389	0.0076948	up	Glycosyltransferase
Zm00001d052375	2.13934	1.90816e-05	up	Uncharacterized protein
Zm00001d005895	2.13769	2.64339e-09	up	EF hand family protein; Uncharacterized protein
Zm00001d000299	2.13609	4.56503e-10	up	Uncharacterized protein
Zm00001d041662	2.11507	1.09349e-12	up	Jasmonate-induced protein; Uncharacterized protein
Zm00001d034547	2.09147	3.55221e-08	up	Putative uncharacterized protein
Zm00001d041663	2.09019	1.37827e-15	up	Jasmonate-induced protein
Zm00001d031344	2.08651	0.013613	up	Induced stolen tip protein TUB8; Uncharacterized protein
Zm00001d044801	2.08411	0.0187086	up	Uncharacterized protein
Zm00001d051440	2.07842	0.00278606	up	Uncharacterized protein
Zm00001d041656	2.0671	8.42822e-16	up	Jasmonate-induced protein
Zm00001d018744	2.06265	6.19669e-17	up	NA
Zm00001d046927	2.05708	2.45264e-05	up	Uncharacterized protein
Zm00001d008200	2.05108	9.30202e-09	up	Hydrophobic protein LTI6B
Zm00001d005901	2.04426	0.0111555	up	Putative uncharacterized protein
Zm00001d010388	2.03846	0.000122328	up	Uncharacterized protein
Zm00001d045987	2.029	2.18209e-06	up	Uncharacterized protein
Zm00001d034756	2.01981	0.0130815	up	Uncharacterized protein
Zm00001d024995	2.01228	0.0186032	up	Uncharacterized protein
Zm00001d014412	1.99977	0.0121885	up	Uncharacterized protein
Zm00001d048799	1.99815	0.0114107	up	Pistil-specific extensin-like protein
Zm00001d044677	1.99769	5.30811e-05	up	Putative uncharacterized protein
Zm00001d017438	1.99663	0.00216482	up	Uncharacterized protein
Zm00001d012814	1.99211	0.00578427	up	Uncharacterized protein
Zm00001d043371	1.96873	9.06364e-06	up	Putative uncharacterized protein
Zm00001d030303	1.95669	2.15716e-12	up	Thaumatin-like protein 1; Uncharacterized protein
Zm00001d032781	1.95434	7.36862e-10	up	Uncharacterized protein
Zm00001d023349	1.95198	0.0260169	up	Uncharacterized protein
Zm00001d010613	1.94899	0.00105516	up	Uncharacterized protein
Zm00001d049178	1.94778	0.000189726	up	Uncharacterized protein
Zm00001d040275	1.94355	0.0033643	up	Putative uncharacterized protein
Zm00001d041657	1.94277	0.000261368	up	NA
Zm00001d002756	1.92165	0.0325492	up	Uncharacterized protein
Zm00001d012081	1.91919	0.0104647	up	PVR3-like protein; Protease inhibitor/seed storage/LTP family protein
Zm00001d017537	1.9142	0.00353046	up	Uncharacterized protein
Zm00001d022613	1.89834	0.0143186	up	Delayed flowering1
Zm00001d008196	1.89202	7.79673e-07	up	Uncharacterized protein
Zm00001d041382	1.89139	0.00976475	up	Putative uncharacterized protein
Zm00001d033559	1.89115	6.70482e-05	up	Putative uncharacterized protein
Zm00001d034521	1.88754	1.21167e-08	up	Brain protein 44-like protein
Zm00001d036462	1.87344	0.0105222	up	Uncharacterized protein
Zm00001d043554	1.86056	3.85619e-05	up	Werner syndrome ATP-dependent helicase
Zm00001d039524	1.8451	5.20326e-05	up	Transposon protein CACTA; En/Spm sub-class
Zm00001d009928	1.83899	0.00577783	up	Uncharacterized protein
Zm00001d019593	1.83872	1.22033e-06	up	NA
Zm00001d018599	1.83194	0.00153228	up	Legume lectins beta domain containing protein
Zm00001d008312	1.82507	0.00352356	up	Uncharacterized protein
Zm00001d048985	1.82144	0.0362165	up	Uncharacterized protein
Zm00001d019597	1.82055	2.58267e-08	up	Fiber protein Fb34
Zm00001d049166	1.81934	0.00799613	up	Uncharacterized protein
Zm00001d003186	1.81711	4.68693e-12	up	NA
Zm00001d025860	1.81709	8.40693e-05	up	Uncharacterized protein
Zm00001d038075	1.81253	0.0234434	up	Auxin regulated gene involved in organ size 8; Uncharacterized protein
Zm00001d044076	1.81019	0.00413156	up	Putative uncharacterized protein
Zm00001d025182	1.80927	0.000306226	up	Uncharacterized protein
Zm00001d041611	1.80118	0.000260719	up	NA
Zm00001d044312	1.79645	2.0409e-12	up	NA
Zm00001d012010	1.78928	1.59907e-07	up	Uncharacterized protein
Zm00001d049028	1.788	1.30499e-15	up	Chitinase 1; Uncharacterized protein
Zm00001d024926	1.77951	1.28313e-07	up	Uncharacterized protein
Zm00001d016683	1.77489	0.00644353	up	Putative uncharacterized protein
Zm00001d017807	1.76024	2.79362e-07	up	Putative uncharacterized protein
Zm00001d003187	1.75699	4.51011e-05	up	NA
Zm00001d030267	1.75603	1.60144e-06	up	Uncharacterized protein
Zm00001d048795	1.74792	1.37944e-07	up	SPR1
Zm00001d003852	1.74278	0.000502015	up	Inhibitor of apoptosis-like protein
Zm00001d028423	1.73646	0.0296739	up	Putative uncharacterized protein
Zm00001d038538	1.71967	9.97822e-05	up	Uncharacterized protein
Zm00001d016059	1.71636	5.63268e-06	up	AGP16; Uncharacterized protein
Zm00001d032166	1.71524	2.16175e-06	up	Uncharacterized protein
Zm00001d052409	1.6964	0.0234965	up	Uncharacterized protein
Zm00001d018704	1.68903	2.9725e-10	up	Uncharacterized protein
Zm00001d039636	1.67711	0.00555606	up	NA
Zm00001d021250	1.66992	0.0186597	up	Uncharacterized protein
Zm00001d021772	1.66263	0.0186054	up	Putative uncharacterized protein
Zm00001d036739	1.65948	0.0177046	up	Uncharacterized protein
Zm00001d011041	1.65748	8.61893e-06	up	Uncharacterized protein
Zm00001d042996	1.64467	5.14718e-09	up	Uncharacterized protein
Zm00001d025754	1.64465	0.0012362	up	Uncharacterized protein
Zm00001d012171	1.64153	0.0218461	up	Uncharacterized protein
Zm00001d029527	1.64048	5.21935e-08	up	NAP16kDa protein; Uncharacterized protein
Zm00001d023804	1.64024	0.00566291	up	Uncharacterized protein
Zm00001d028548	1.63989	1.61837e-07	up	Uncharacterized protein
Zm00001d032823	1.63146	0.00404613	up	Glycine-rich cell wall structural protein 2
Zm00001d046132	1.62465	0.0407835	up	VQ motif family protein
Zm00001d033340	1.62314	0.0338316	up	NA
Zm00001d016342	1.61696	0.000738194	up	NA
Zm00001d043278	1.61615	1.46208e-05	up	Uncharacterized protein
Zm00001d019260	1.61166	0.00936961	up	Uncharacterized protein
Zm00001d023692	1.61122	2.47898e-06	up	Uncharacterized protein
Zm00001d007045	1.60959	1.3326e-05	up	Uncharacterized protein
Zm00001d033924	1.60639	0.014507	up	Uncharacterized protein
Zm00001d022130	1.6033	0.00301055	up	Putative uncharacterized protein
Zm00001d018719	1.5907	0.00694352	up	Uncharacterized protein
Zm00001d043336	1.57678	0.0408222	up	Putative uncharacterized protein
Zm00001d015889	1.57662	0.00111206	up	NA
Zm00001d043380	1.57379	0.00356528	up	Uncharacterized protein
Zm00001d035963	1.56784	0.00010085	up	Uncharacterized protein
Zm00001d038930	1.56689	0.001598	up	Putative MYB DNA-binding domain superfamily protein; Uncharacterized protein
Zm00001d003833	1.56666	0.000241396	up	Putative uncharacterized protein
Zm00001d030391	1.56079	0.00624963	up	NA
Zm00001d052772	1.56075	6.06859e-08	up	Uncharacterized protein
Zm00001d029888	1.53902	0.0166286	up	Uncharacterized protein
Zm00001d022553	1.5354	7.82849e-06	up	NA
Zm00001d028565	1.5345	0.0390583	up	Uncharacterized protein
Zm00001d052033	1.53368	0.0463642	up	Uncharacterized protein
Zm00001d041660	1.53327	1.97278e-09	up	Phytase
Zm00001d046766	1.52995	0.000183162	up	Uncharacterized protein
Zm00001d046055	1.52935	0.000174645	up	Uncharacterized protein
Zm00001d039682	1.52072	0.000358631	up	Carboxyl-terminal proteinase
Zm00001d007489	1.51318	0.000166198	up	Ubiquitin-protein ligase/ zinc ion binding protein
Zm00001d053808	1.51182	0.00438775	up	Uncharacterized protein
Zm00001d042382	1.50482	0.00091555	up	NA
Zm00001d033489	1.50385	0.0468469	up	Uncharacterized protein
Zm00001d003310	1.49595	4.42446e-05	up	Putative uncharacterized protein
Zm00001d047324	1.48398	0.00453084	up	Uncharacterized protein
Zm00001d045535	1.48282	0.000673804	up	Uncharacterized protein
Zm00001d027481	1.4795	0.000382374	up	NA
Zm00001d053068	1.46542	9.09274e-05	up	Uncharacterized protein
Zm00001d010295	1.46324	0.0459636	up	Uncharacterized protein
Zm00001d016740	1.46308	0.00152268	up	NA
Zm00001d014781	1.45902	0.0426163	up	Uncharacterized protein
Zm00001d048737	1.45063	0.0382277	up	Uncharacterized protein
Zm00001d037720	1.44559	0.0155319	up	Esterase/lipase/thioesterase family protein
Zm00001d028094	1.44231	7.0023e-10	up	Sigma factor sigB regulation protein rsbQ
Zm00001d030698	1.43161	3.12441e-08	up	Putative uncharacterized protein
Zm00001d005684	1.43108	0.000428824	up	Uncharacterized protein
Zm00001d011531	1.42282	7.0207e-09	up	Uncharacterized protein
Zm00001d005664	1.42166	0.0385789	up	NA
Zm00001d020021	1.4202	0.0076948	up	NA
Zm00001d009315	1.41216	0.000500575	up	Putative uncharacterized protein
Zm00001d041578	1.41008	1.29222e-09	up	NA
Zm00001d012702	1.40273	0.000330533	up	Uncharacterized protein
Zm00001d038685	1.40047	0.000746643	up	Non-imprinted in Prader-Willi/Angelman syndrome region protein 1; Uncharacterized protein
Zm00001d032822	1.39996	7.00023e-05	up	Fibroin heavy chain; Uncharacterized protein
Zm00001d003962	1.39135	8.71894e-08	up	Uncharacterized protein
Zm00001d040155	1.38562	2.88366e-06	up	Uncharacterized protein
Zm00001d017684	1.38426	0.0160339	up	NA
Zm00001d041287	1.37088	6.12331e-06	up	NA
Zm00001d004495	1.36908	0.00212	up	NA
Zm00001d014200	1.36794	0.0130723	up	Putative uncharacterized protein
Zm00001d038401	1.36772	0.0121754	up	Uncharacterized protein
Zm00001d032821	1.3645	3.9351e-06	up	Uncharacterized protein
Zm00001d006520	1.36395	1.29418e-08	up	Pyruvate; phosphate dikinase regulatory protein; chloroplastic
Zm00001d038209	1.35596	4.26924e-06	up	Uncharacterized protein
Zm00001d002663	1.35534	4.6582e-05	up	Uncharacterized protein
Zm00001d019459	1.35358	0.000757269	up	Uncharacterized protein
Zm00001d049288	1.34772	5.98433e-12	up	Uncharacterized protein
Zm00001d042857	1.34529	7.48981e-07	up	Uncharacterized protein
Zm00001d041670	1.34496	3.83623e-11	up	Phytase
Zm00001d004539	1.34262	0.000305368	up	Putative uncharacterized protein
Zm00001d032520	1.34056	0.00110906	up	NA
Zm00001d028906	1.3395	8.45966e-05	up	NA
Zm00001d043527	1.33172	0.00226262	up	Uncharacterized protein
Zm00001d008923	1.32942	0.000601192	up	Uncharacterized protein
Zm00001d016655	1.32675	0.000656808	up	Uncharacterized protein
Zm00001d047512	1.32665	0.0271419	up	DNA binding protein; Putative HLH DNA-binding domain superfamily protein; Uncharacterized protein
Zm00001d037097	1.31841	2.0187e-06	up	Uncharacterized protein
Zm00001d041782	1.31275	0.00220214	up	Plant-specific domain TIGR01627 family protein
Zm00001d010585	1.31217	0.00171694	up	Uncharacterized protein
Zm00001d013705	1.31033	0.0170155	up	Uncharacterized protein
Zm00001d040059	1.30755	1.23536e-06	up	Uncharacterized protein
Zm00001d011510	1.29998	0.0195179	up	Uncharacterized protein
Zm00001d017423	1.29892	0.00129974	up	Origin recognition complex subunit 2
Zm00001d020592	1.28809	0.0214274	up	Glutelin-2
Zm00001d052015	1.28645	0.0362165	up	Serine-rich protein
Zm00001d048066	1.28255	0.00903997	up	CRAL/TRIO domain containing protein; Uncharacterized protein
Zm00001d006534	1.27957	0.00535903	up	Uncharacterized protein
Zm00001d008540	1.27854	0.000473886	up	Uncharacterized protein
Zm00001d020025	1.27843	1.42406e-09	up	Uncharacterized protein
Zm00001d053643	1.27636	0.000756851	up	Seed specific protein Bn15D14A; Seed specific protein Bn15D14A isoform 1; Seed specific protein Bn15D14A isoform 2; Uncharacterized protein
Zm00001d027323	1.27275	8.10553e-05	up	Uncharacterized protein
Zm00001d046936	1.27147	0.000271541	up	Uncharacterized protein
Zm00001d037610	1.26614	0.0162974	up	Uncharacterized protein
Zm00001d023936	1.26388	7.00942e-05	up	CASP-like protein 8
Zm00001d048333	1.26334	0.0260573	up	Uncharacterized protein
Zm00001d010053	1.26111	0.00172158	up	CASP-like protein 18
Zm00001d043665	1.25821	0.016219	up	Putative uncharacterized protein
Zm00001d041957	1.2574	0.0427989	up	Fizzy-related protein
Zm00001d045556	1.2573	0.000608013	up	Uncharacterized protein
Zm00001d047777	1.25716	0.00215943	up	Uncharacterized protein
Zm00001d032947	1.25596	3.57705e-05	up	Uncharacterized protein
Zm00001d034480	1.25556	0.000897904	up	Seed specific protein Bn15D14A; Uncharacterized protein
Zm00001d007059	1.25453	4.04738e-07	up	COX VIIa-like protein
Zm00001d014205	1.25131	3.09994e-05	up	Uncharacterized protein
Zm00001d012632	1.25117	0.00158404	up	Adhesive/proline-rich protein; Proline-rich family protein
Zm00001d048930	1.24976	0.00778744	up	Uncharacterized protein
Zm00001d010754	1.24811	0.0236605	up	Uncharacterized protein
Zm00001d022005	1.24727	0.043363	up	NA
Zm00001d031853	1.24707	0.0231711	up	Uncharacterized protein
Zm00001d044534	1.24697	0.00113275	up	Carboxyl-terminal proteinase; Uncharacterized protein
Zm00001d052744	1.24608	7.43347e-05	up	Lipopolysaccharide-modifying protein
Zm00001d006630	1.24583	0.00556059	up	Chalcone isomerase
Zm00001d018010	1.2441	0.00194358	up	Adhesive/proline-rich protein; Uncharacterized protein
Zm00001d044087	1.2409	0.0360456	up	NA
Zm00001d043853	1.23486	0.0260659	up	NA
Zm00001d023683	1.23326	0.000667995	up	Uncharacterized protein
Zm00001d014597	1.23228	0.0400897	up	Uncharacterized protein
Zm00001d017998	1.22513	0.0113829	up	Uncharacterized protein
Zm00001d050302	1.22162	0.019897	up	Uncharacterized protein
Zm00001d014949	1.21983	2.60126e-06	up	NA
Zm00001d019422	1.21913	0.0383043	up	Uncharacterized protein
Zm00001d033283	1.21874	0.000229476	up	Uncharacterized protein
Zm00001d032073	1.21819	2.85451e-05	up	Uncharacterized protein
Zm00001d008430	1.2159	0.00105778	up	Uncharacterized protein
Zm00001d019399	1.21572	0.0232814	up	PVR3-like protein
Zm00001d042949	1.2056	0.0264286	up	NA
Zm00001d027925	1.20498	0.0177666	up	Uncharacterized protein
Zm00001d004465	1.20139	0.000259432	up	Uncharacterized protein
Zm00001d026457	1.19171	0.0301851	up	Uncharacterized protein
Zm00001d030317	1.19147	0.0147958	up	Hsp20/alpha crystallin family protein
Zm00001d053393	1.18977	0.0156419	up	Uncharacterized protein
Zm00001d042454	1.18875	0.00149626	up	PSRP4
Zm00001d027532	1.18828	0.0329097	up	NA
Zm00001d031726	1.18705	0.000790641	up	Uncharacterized protein
Zm00001d048988	1.18661	0.00068537	up	Non-lysosomal glucosylceramidase
Zm00001d005241	1.18217	1.34983e-07	up	Putative uncharacterized protein
Zm00001d007280	1.17695	4.36916e-06	up	Argos-like protein; Auxin regulated gene involved in organ size 3; Auxin-inducible protein
Zm00001d032889	1.17337	0.0398587	up	F-box domain containing protein
Zm00001d012718	1.17241	0.00186353	up	Uncharacterized protein
Zm00001d038016	1.16952	0.0475941	up	Uncharacterized protein
Zm00001d047923	1.16951	2.42651e-08	up	Putative DUF869 domain containing family protein
Zm00001d043723	1.16779	0.0127073	up	Putative uncharacterized protein
Zm00001d045945	1.16758	0.000430421	up	Uncharacterized protein
Zm00001d016294	1.16651	5.70122e-05	up	Uncharacterized protein
Zm00001d032696	1.16223	0.00055418	up	Uncharacterized protein
Zm00001d007765	1.16219	0.00219361	up	Uncharacterized protein
Zm00001d027900	1.15372	0.0186383	up	Uncharacterized protein
Zm00001d050790	1.15288	0.001967	up	DNA binding protein; DNA binding protein isoform 1; DNA binding protein isoform 2; DNA binding protein isoform 3
Zm00001d023680	1.1505	2.13979e-05	up	Uncharacterized protein
Zm00001d018104	1.15024	0.0231336	up	Putative uncharacterized protein
Zm00001d028025	1.14845	0.0025828	up	Cp protein; Uncharacterized protein
Zm00001d034901	1.14803	0.021471	up	Receptor protein kinase-like protein
Zm00001d030345	1.14287	0.0131187	up	Uncharacterized protein
Zm00001d041774	1.14111	0.00343043	up	Auxin regulated gene involved in organ size 9; Uncharacterized protein
Zm00001d020178	1.13974	1.51032e-06	up	NA
Zm00001d017761	1.13934	0.0190765	up	Uncharacterized protein
Zm00001d028696	1.13567	0.0464973	up	NA
Zm00001d007316	1.12438	0.000141192	up	Uncharacterized protein
Zm00001d006025	1.11744	0.0220582	up	Uncharacterized protein
Zm00001d013398	1.11547	0.000638303	up	Uncharacterized protein
Zm00001d047203	1.11497	0.000177206	up	Uncharacterized protein
Zm00001d036718	1.1116	0.00894795	up	Uncharacterized protein
Zm00001d036080	1.10818	0.0453714	up	Uncharacterized protein
Zm00001d010799	1.1073	0.000293518	up	Uncharacterized protein
Zm00001d012539	1.10482	0.005326	up	Uncharacterized protein
Zm00001d011144	1.10346	2.0547e-05	up	Uncharacterized protein
Zm00001d034533	1.09265	7.28491e-05	up	Uncharacterized protein
Zm00001d035624	1.08637	0.000268049	up	Uncharacterized protein
Zm00001d018464	1.0831	0.000308392	up	Uncharacterized protein
Zm00001d025903	1.07996	5.74438e-05	up	Uncharacterized protein
Zm00001d022380	1.07973	0.000119732	up	NA
Zm00001d052889	1.07968	0.00439018	up	Uncharacterized protein
Zm00001d049239	1.07857	9.68986e-05	up	Adenosylhomocysteinase
Zm00001d047617	1.07512	0.000266799	up	Uncharacterized protein
Zm00001d052162	1.07029	0.0458825	up	Uncharacterized protein
Zm00001d002520	1.06825	0.000204327	up	Putative uncharacterized protein
Zm00001d027504	1.0611	0.0353027	up	NA
Zm00001d020969	1.05983	0.00468091	up	Uncharacterized protein
Zm00001d034527	1.05879	0.0153258	up	Uncharacterized protein
Zm00001d034700	1.0579	0.00256985	up	NA
Zm00001d051606	1.05617	0.0202047	up	Uncharacterized protein
Zm00001d021605	1.05522	0.00144798	up	NA
Zm00001d033909	1.05311	0.0010509	up	Putative uncharacterized protein
Zm00001d029402	1.05249	0.00371555	up	Uncharacterized protein
Zm00001d030470	1.04702	0.0491045	up	NA
Zm00001d036136	1.04683	0.0107475	up	Uncharacterized protein
Zm00001d019752	1.04586	0.045441	up	Putative uncharacterized protein
Zm00001d028073	1.04442	0.0381363	up	Uncharacterized protein
Zm00001d023366	1.04105	0.000664388	up	Uncharacterized protein
Zm00001d027266	1.03678	0.000670819	up	Uncharacterized protein
Zm00001d042490	1.0363	0.000456374	up	Glycosyltransferase
Zm00001d039366	1.03461	0.000503499	up	Putative uncharacterized protein
Zm00001d035500	1.02798	9.58736e-05	up	Uncharacterized protein
Zm00001d031127	1.02457	0.00888059	up	Cupin; RmlC-type
Zm00001d021141	1.0232	0.000202999	up	Ferredoxin
Zm00001d028130	1.02215	0.0101835	up	Uncharacterized protein
Zm00001d027581	1.00758	0.0145709	up	Putative uncharacterized protein
Zm00001d028284	1.00435	0.00241365	up	Ternary complex factor MIP1
Zm00001d047119	1.0031	0.00110613	up	Uncharacterized protein
Zm00001d012671	1.89373	1.87347e-05	up	Deoxycytidylate deaminase; Uncharacterized protein
Zm00001d049948	1.32285	0.000494683	up	Nucleoside N-ribohydrolase 2; Uncharacterized protein
Zm00001d019279	1.28514	0.00105187	up	Cytidine/deoxycytidylate deaminase family protein; Putative cytidine deaminase
Zm00001d023698	1.05166	0.000174453	up	Uncharacterized protein
Zm00001d045192	1.60825	4.52133e-10	up	Ribonucleoside-diphosphate reductase
Zm00001d019280	1.2601	3.12767e-05	up	Uncharacterized protein
Zm00001d033421	1.2546	0.00142507	up	NA
Zm00001d003164	3.05511	2.40701e-13	up	Ribonucleoside-diphosphate reductase small chain; Uncharacterized protein
Zm00001d045649	1.07294	0.000806264	up	Ribonucleoside-diphosphate reductase small chain
Zm00001d026680	1.54405	2.25272e-09	up	Soluble inorganic pyrophosphatase; Soluble inorganic pyrophosphatase isoform 1; Soluble inorganic pyrophosphatase isoform 2; Soluble inorganic pyrophosphatase isoform 3; Soluble inorganic pyrophosphatase isoform 4; Uncharacterized protein
Zm00001d010171	1.02409	0.00678075	up	Soluble inorganic pyrophosphatase; Uncharacterized protein
Zm00001d051157	1.3848	9.60211e-10	up	Uncharacterized protein
Zm00001d025296	2.30123	2.12161e-26	up	Nudix hydrolase 13
Zm00001d052667	1.96918	0.0299084	up	Nudix hydrolase 13; Uncharacterized protein
Zm00001d017204	1.71889	0.0294781	up	Adenine phosphoribosyltransferase 2
Zm00001d041352	1.70383	1.19161e-08	up	Uncharacterized protein
Zm00001d002003	1.27513	1.10149e-06	up	Uncharacterized protein
Zm00001d043445	1.0728	2.11786e-06	up	Dihydroorotase
Zm00001d018936	1.20596	1.08975e-06	up	Ribose-5-phosphate isomerase; Uncharacterized protein
Zm00001d052482	1.00681	0.000103514	up	Ribose-5-phosphate isomerase; Uncharacterized protein
Zm00001d050810	1.53369	1.55061e-07	up	2-hydroxy-3-oxopropionate reductase
Zm00001d006185	1.05966	2.37373e-05	up	6-phosphogluconolactonase
Zm00001d024281	3.46588	3.55074e-17	up	Polyamine oxidase
Zm00001d031239	1.0116	0.0306805	up	Uncharacterized protein
Zm00001d052433	7.52549	3.56887e-06	up	Putative metacaspase family protein
Zm00001d029388	4.53713	9.26994e-07	up	Uncharacterized protein
Zm00001d047211	2.67927	0.00627307	up	Putative metacaspase family protein
Zm00001d043195	2.53243	6.95569e-21	up	Uncharacterized protein
Zm00001d020882	2.11313	0.0117916	up	Uncharacterized protein
Zm00001d029389	1.71131	0.00592074	up	LOL3
Zm00001d036727	1.57775	0.000117255	up	Putative serine peptidase S28 family protein; Uncharacterized protein
Zm00001d046801	1.56754	0.0085304	up	Putative serine peptidase S28 family protein
Zm00001d018370	1.51309	9.57408e-16	up	Uncharacterized protein
Zm00001d029475	1.44883	0.000302192	up	Uncharacterized protein
Zm00001d029980	1.38845	0.00018738	up	Uncharacterized protein
Zm00001d014625	4.42363	1.09824e-10	up	Cell Division Protein AAA ATPase family
Zm00001d019078	1.66978	6.75293e-08	up	Uncharacterized protein
Zm00001d027341	1.41547	0.00279986	up	ATP binding protein; Uncharacterized protein
Zm00001d020656	1.20467	0.036816	up	Uncharacterized protein
Zm00001d031222	1.1614	0.0198118	up	Cell Division Protein AAA ATPase family
Zm00001d007773	1.06247	0.0196956	up	NA
Zm00001d044132	4.14039	2.74163e-06	up	Uncharacterized protein
Zm00001d007753	2.25693	1.7457e-16	up	Uncharacterized protein
Zm00001d014804	1.3295	0.000786767	up	Uncharacterized protein
Zm00001d042179	1.18409	0.0135249	up	Uncharacterized protein
Zm00001d038151	1.14871	0.00013891	up	Uncharacterized protein
Zm00001d045695	1.05003	0.00143933	up	Uncharacterized protein
Zm00001d049219	3.63589	1.24076e-13	up	Uncharacterized protein
Zm00001d035689	1.98295	3.28473e-10	up	Xylem cysteine proteinase 2
Zm00001d042446	1.73029	9.61949e-14	up	Uncharacterized protein
Zm00001d039504	1.71767	0.0288324	up	NA
Zm00001d036541	1.67185	9.02278e-09	up	Cysteine proteinase RD21a; Uncharacterized protein
Zm00001d012561	1.67129	1.00883e-17	up	Cystatin2; Cysteine proteinase inhibitor; Putative cystatin
Zm00001d026458	1.55274	5.213e-17	up	Cysteine protease 1
Zm00001d012068	1.42663	8.02046e-06	up	Putative cystatin
Zm00001d020636	1.38642	3.14653e-11	up	Cysteine proteinase 2
Zm00001d029628	1.3246	0.00020417	up	Cystatin; Uncharacterized protein
Zm00001d037797	4.34305	5.05631e-05	up	Uncharacterized protein
Zm00001d051206	3.74343	7.29008e-08	up	Lysosomal protective protein; Uncharacterized protein
Zm00001d007073	2.87746	1.89879e-08	up	Uncharacterized protein
Zm00001d048690	2.61809	0.000420298	up	Uncharacterized protein
Zm00001d047235	2.24009	6.5013e-06	up	Uncharacterized protein
Zm00001d029410	2.2138	2.10618e-17	up	Uncharacterized protein
Zm00001d041769	2.11349	1.90658e-18	up	Uncharacterized protein
Zm00001d002966	2.07307	0.000312997	up	NA
Zm00001d048606	1.92585	0.00217978	up	Uncharacterized protein
Zm00001d038266	1.71748	0.0177614	up	Uncharacterized protein
Zm00001d003895	1.70201	2.27911e-11	up	Uncharacterized protein
Zm00001d018369	1.6393	1.79171e-08	up	Uncharacterized protein
Zm00001d008642	1.30712	2.39649e-07	up	Uncharacterized protein
Zm00001d049276	1.24159	0.000149385	up	Serine carboxypeptidase 1
Zm00001d007319	4.20191	0.00358082	up	Uncharacterized protein
Zm00001d019450	3.66576	2.9647e-07	up	NA
Zm00001d020627	3.25839	0.00225789	up	Uncharacterized protein
Zm00001d043731	2.8767	2.67846e-06	up	NA
Zm00001d003668	2.10815	0.00155784	up	NA
Zm00001d029686	1.8796	4.74064e-07	up	Subtilisin-like protease
Zm00001d043581	1.68298	0.00535403	up	NA
Zm00001d027387	1.35666	3.67195e-08	up	Uncharacterized protein
Zm00001d033039	1.34304	0.00128186	up	Uncharacterized protein
Zm00001d026068	1.26226	4.82586e-05	up	Putative subtilase family protein; Uncharacterized protein
Zm00001d015798	1.21821	0.00756499	up	NA
Zm00001d050092	1.14434	0.0030301	up	Putative subtilase family protein
Zm00001d049805	1.27892	0.011093	up	Uncharacterized protein
Zm00001d040390	2.15887	0.000132676	up	Uncharacterized protein
Zm00001d011500	1.22028	2.11926e-06	up	Putative ubiquitin-conjugating enzyme family isoform 1; Putative ubiquitin-conjugating enzyme family isoform 2; Putative ubiquitin-conjugating enzyme family isoform 3; Ubiquitin-conjugating enzyme E2-17 kDa 9
Zm00001d049631	1.10711	0.0336292	up	NA
Zm00001d017334	1.08412	0.0123632	up	Uncharacterized protein
Zm00001d037979	1.37698	0.00138453	up	Uncharacterized protein
Zm00001d037981	1.15787	0.00811702	up	Uncharacterized protein
Zm00001d052837	1.65039	1.61411e-07	up	BTB/POZ domain containing protein; Uncharacterized protein
Zm00001d048843	1.42251	0.00611749	up	Uncharacterized protein
Zm00001d042549	1.39188	0.00122968	up	TAZ transcription factor; Uncharacterized protein
Zm00001d004208	6.00631	0.0163087	up	Zinc finger; C3HC4 type family protein
Zm00001d043728	5.74437	0.0311578	up	NA
Zm00001d051773	4.85188	2.02831e-35	up	Uncharacterized protein
Zm00001d018190	4.16563	2.10922e-08	up	NA
Zm00001d036069	3.31534	3.21398e-05	up	Uncharacterized protein
Zm00001d024014	3.14948	0.0482566	up	Uncharacterized protein
Zm00001d011616	3.07442	0.00446788	up	Protein binding protein; Protein binding protein isoform 1; Protein binding protein isoform 2; Protein binding protein isoform 3; Uncharacterized protein
Zm00001d052154	2.89811	0.00115224	up	Putative RING zinc finger domain superfamily protein
Zm00001d043422	2.44463	0.00243336	up	RING-H2 finger protein ATL2K
Zm00001d053236	2.37753	0.0264078	up	Putative RING zinc finger domain superfamily protein
Zm00001d041291	2.27085	0.0356557	up	NA
Zm00001d046145	2.24294	2.80688e-08	up	Putative RING zinc finger domain superfamily protein
Zm00001d005630	2.19139	0.00641745	up	Uncharacterized protein
Zm00001d036348	2.19001	0.039147	up	Putative RING zinc finger domain superfamily protein
Zm00001d017615	2.09415	0.00108797	up	Uncharacterized protein
Zm00001d027868	2.08805	0.000914503	up	Uncharacterized protein
Zm00001d018028	2.07641	1.23678e-16	up	Uncharacterized protein
Zm00001d051468	2.06929	0.00955381	up	Putative RING zinc finger domain superfamily protein; Uncharacterized protein
Zm00001d012720	2.01964	0.00502767	up	Putative RING zinc finger domain superfamily protein; Uncharacterized protein
Zm00001d024927	1.86071	0.000232482	up	Protein binding protein; Uncharacterized protein
Zm00001d037192	1.79618	0.0493526	up	Putative RING zinc finger domain superfamily protein
Zm00001d042608	1.74368	1.89516e-06	up	NA
Zm00001d029823	1.46117	0.0170242	up	NA
Zm00001d045051	1.42104	0.00111432	up	Putative RING zinc finger domain superfamily protein
Zm00001d050712	1.3406	0.00468853	up	Ubiquitin-protein ligase
Zm00001d042534	1.29023	0.0114399	up	Uncharacterized protein
Zm00001d032849	1.28032	0.00169137	up	Uncharacterized protein
Zm00001d049545	1.27697	4.21476e-07	up	Putative RING zinc finger domain superfamily protein; Uncharacterized protein
Zm00001d047395	1.19848	0.0176051	up	Uncharacterized protein
Zm00001d032264	1.13489	0.00013698	up	Uncharacterized protein
Zm00001d048230	1.13347	0.0466833	up	Putative RING zinc finger domain superfamily protein; Uncharacterized protein
Zm00001d029141	1.12424	9.09143e-06	up	Uncharacterized protein
Zm00001d002856	1.06055	0.00107422	up	Ring domain containing protein; Uncharacterized protein
Zm00001d039216	1.03673	0.0376097	up	Putative RING zinc finger domain superfamily protein
Zm00001d012146	1.01438	0.0231394	up	Uncharacterized protein
Zm00001d048301	1.00549	0.0180898	up	Putative RING zinc finger domain superfamily protein; Uncharacterized protein
Zm00001d016719	1.95895	0.0183564	up	Uncharacterized protein
Zm00001d024252	2.53088	0.033694	up	Uncharacterized protein
Zm00001d029442	2.27893	0.0246053	up	F-box protein
Zm00001d036450	1.72541	0.00370439	up	NA
Zm00001d036216	1.13136	0.00600322	up	Uncharacterized protein
Zm00001d023523	1.02052	0.000495884	up	Tubby-like protein isoform 1; Tubby-like protein isoform 2; Uncharacterized protein
Zm00001d050988	1.38867	0.0333333	up	Uncharacterized protein
Zm00001d007788	3.09027	0.000184195	up	NA
Zm00001d023292	1.00562	0.0127601	up	Uncharacterized protein
Zm00001d003091	2.687	0.0316617	up	NA
Zm00001d007231	1.59128	4.94981e-07	up	Uncharacterized protein
Zm00001d012302	1.21693	0.00657443	up	Sialyltransferase-like protein
Zm00001d042786	1.01621	0.0251005	up	Sialyltransferase-like protein
Zm00001d038196	2.22415	1.87933e-15	up	Uncharacterized protein
Zm00001d048993	7.16104	0.000360219	up	Putative alpha-L-arabinofuranosidase family protein
Zm00001d040567	2.50253	6.22847e-05	up	Uncharacterized protein
Zm00001d026690	2.25873	2.1772e-09	up	Putative snRK/SAPK family protein kinase; Serine/threonine-protein kinase SAPK5; Uncharacterized protein
Zm00001d031485	2.05653	1.19545e-08	up	Cell division control protein 2; Uncharacterized protein
Zm00001d022451	1.97188	0.000248133	up	CBL-interacting serine/threonine-protein kinase 11
Zm00001d030346	1.8889	2.05165e-05	up	Hsp20/alpha crystallin family protein
Zm00001d046643	1.88662	0.0203766	up	HT1 protein kinase; Uncharacterized protein
Zm00001d017167	1.86016	3.17162e-09	up	Uncharacterized protein
Zm00001d029238	1.7803	1.35888e-11	up	Peptide methionine sulfoxide reductase msrB
Zm00001d047679	1.7566	2.6483e-05	up	Uncharacterized protein
Zm00001d041443	1.71824	8.47592e-11	up	NA
Zm00001d052137	1.61619	0.0044492	up	Uncharacterized protein
Zm00001d005164	1.61538	3.30774e-09	up	CDPK-related protein kinase; Uncharacterized protein
Zm00001d032715	1.52145	0.000626278	up	NA
Zm00001d033278	1.40593	2.33997e-09	up	NA
Zm00001d020496	1.40062	1.53882e-06	up	Uncharacterized protein
Zm00001d018209	1.37094	0.0268969	up	Tyrosine specific protein phosphatase family protein
Zm00001d007029	1.35881	0.000350715	up	Uncharacterized protein
Zm00001d003049	1.30921	6.90761e-06	up	Uncharacterized protein
Zm00001d009710	1.30769	4.51288e-05	up	Putative DUF1221-domain containing protein kinase family protein
Zm00001d038809	1.26152	0.00188586	up	Uncharacterized protein
Zm00001d005071	1.24143	0.0256539	up	Uncharacterized protein
Zm00001d032155	1.21359	2.1616e-05	up	CBL-interacting serine/threonine-protein kinase 15
Zm00001d029948	1.20253	0.000246846	up	NA
Zm00001d029419	1.1757	0.00854633	up	Uncharacterized protein
Zm00001d043740	1.16361	0.00898111	up	NA
Zm00001d040641	1.12704	0.000709925	up	Uncharacterized protein
Zm00001d006254	1.09324	2.18209e-06	up	NA
Zm00001d048497	1.08413	0.000534232	up	Putative cyclin-dependent kinase A family protein; Uncharacterized protein
Zm00001d003659	1.0564	4.16836e-06	up	Uncharacterized protein
Zm00001d010336	1.04457	0.0253298	up	Uncharacterized protein
Zm00001d022041	1.02064	0.000164629	up	Uncharacterized protein
Zm00001d012962	1.01233	0.0267782	up	NA
Zm00001d020631	3.56463	0.000156835	up	Uncharacterized protein
Zm00001d035467	2.66133	1.45107e-07	up	Putative CRINKLY4-like receptor protein kinase family protein
Zm00001d018472	2.57854	0.00149573	up	Protein kinase superfamily protein; Uncharacterized protein
Zm00001d005682	2.44311	0.00496369	up	NA
Zm00001d024199	2.43668	0.00256531	up	Uncharacterized protein
Zm00001d027436	2.41174	1.81655e-07	up	Uncharacterized protein
Zm00001d035035	2.15266	0.0095826	up	Putative CRINKLY4-like receptor protein kinase family protein
Zm00001d015884	2.01774	8.98654e-08	up	Protein kinase
Zm00001d010178	1.99253	2.33805e-06	up	Uncharacterized protein
Zm00001d002446	1.97394	9.39971e-06	up	WAK53a-OsWAK receptor-like protein kinase
Zm00001d018754	1.93951	5.37934e-11	up	NA
Zm00001d030942	1.93632	4.44287e-07	up	WAK-like kinase
Zm00001d053120	1.93625	0.000560324	up	Putative lysM-domain receptor-like protein kinase family protein
Zm00001d022126	1.71413	0.00822957	up	NA
Zm00001d008581	1.66008	9.60211e-10	up	Putative WAK receptor-like protein kinase family protein; Uncharacterized protein
Zm00001d031689	1.61848	3.49609e-05	up	Uncharacterized protein
Zm00001d002026	1.58237	0.0338364	up	Uncharacterized protein
Zm00001d008433	1.53473	0.000226765	up	Putative prolin-rich extensin-like receptor protein kinase family protein
Zm00001d008582	1.49242	0.0101872	up	Putative WAK receptor-like protein kinase family protein; Uncharacterized protein
Zm00001d007313	1.37387	0.00681407	up	NA
Zm00001d046488	1.3417	0.000101722	up	Putative leucine-rich repeat receptor-like protein kinase family protein; Uncharacterized protein
Zm00001d002802	1.3117	0.0275473	up	Leucine-rich repeat receptor protein kinase EXS
Zm00001d050148	1.17604	0.000538179	up	Putative leucine-rich repeat protein kinase family protein
Zm00001d002282	1.17163	0.0269764	up	NA
Zm00001d053761	1.15307	4.50851e-05	up	Uncharacterized protein
Zm00001d030551	1.13568	0.000360219	up	Uncharacterized protein
Zm00001d043480	1.09809	0.0338622	up	NA
Zm00001d027934	1.08087	3.74915e-06	up	Uncharacterized protein
Zm00001d040127	1.00881	0.022999	up	Uncharacterized protein
Zm00001d053087	1.44674	9.10266e-05	up	Putative D-mannose binding lectin receptor-like protein kinase family protein; Uncharacterized protein
Zm00001d038991	1.99995	2.86209e-13	up	Putative leucine-rich repeat transmembrane protein kinase family protein isoform 1; Putative leucine-rich repeat transmembrane protein kinase family protein isoform 2; Putative leucine-rich repeat transmembrane protein kinase family protein isoform 3; Putative leucine-rich repeat transmembrane protein kinase family protein isoform 4; Uncharacterized protein
Zm00001d020955	1.54748	0.0484284	up	WAK80-OsWAK receptor-like protein kinase
Zm00001d050969	1.04286	0.00893039	up	Elongation factor Tu
Zm00001d015917	1.87032	6.06528e-06	up	NA
Zm00001d032420	1.45151	9.40119e-05	up	Uncharacterized protein
Zm00001d028702	1.1155	0.0430226	up	Uncharacterized protein
Zm00001d034724	1.39863	0.00826104	up	Uncharacterized protein
Zm00001d027442	1.29372	0.000351457	up	50S ribosomal protein L5
Zm00001d021764	1.31958	5.64651e-06	up	Chloroplast-localized Ptr ToxA-binding protein1; Uncharacterized protein
Zm00001d018358	2.41471	5.92732e-14	up	Uncharacterized protein
Zm00001d039505	1.26835	6.7622e-08	up	Uncharacterized protein
Zm00001d026263	1.07203	0.000149385	up	Uncharacterized protein
Zm00001d036001	1.07613	7.62337e-09	up	Peroxisomal membrane protein PEX11-1 isoform 1; Peroxisomal membrane protein PEX11-1 isoform 2; Peroxisomal membrane protein PEX11-1 isoform 3; Peroxisomal membrane protein PEX11-1 isoform 4; Uncharacterized protein
Zm00001d017650	2.50788	0.0231125	up	NA
Zm00001d048155	2.2108	0.000925653	up	Uncharacterized protein
Zm00001d042274	1.95686	2.39734e-05	up	Uncharacterized protein
Zm00001d008295	1.36518	5.02374e-06	up	Uncharacterized protein
Zm00001d009759	2.21536	0.0198101	up	Uncharacterized protein
Zm00001d046945	1.35055	0.000334532	up	Vacuolar sorting receptor 7
Zm00001d006115	1.56594	0.0146261	up	Uncharacterized protein
Zm00001d003429	2.84184	0.00597386	up	Glyceraldehyde-3-phosphate dehydrogenase A; chloroplastic
Zm00001d010672	1.30348	0.000415122	up	Metacaspase type II
Zm00001d032946	2.29494	8.82044e-07	up	NA
Zm00001d052595	3.06967	0.0349314	up	Ribulose bisphosphate carboxylase small chain; chloroplastic
Zm00001d053432	1.00695	0.0119087	up	Cytochrome b6-f complex iron-sulfur subunit
Zm00001d011826	2.2846	6.70291e-05	up	Uncharacterized protein
Zm00001d035001	3.07307	0.00357576	up	Ferredoxin-1; chloroplastic
Zm00001d003797	1.86868	0.0238856	up	Uncharacterized protein
Zm00001d025352	1.40393	1.1911e-05	up	Ferredoxin-3; Uncharacterized protein
Zm00001d016542	1.24991	0.00059333	up	Fruit protein PKIWI502; Uncharacterized protein
Zm00001d011833	2.34245	1.43579e-07	up	Ferredoxin--NADP reductase; leaf isozyme; Uncharacterized protein
Zm00001d045575	1.48513	0.00857425	up	Uncharacterized protein
Zm00001d035859	4.55246	2.1081e-10	up	Plastocyanin; Plastocyanin isoform 1; Plastocyanin isoform 2
Zm00001d005446	5.83296	0.0258619	up	Photosystem I reaction center subunit IV A
Zm00001d013146	3.07026	0.00458239	up	NA
Zm00001d034543	2.69182	0.000138285	up	Photosystem I reaction center subunit II; Uncharacterized protein
Zm00001d038984	1.30592	0.0271266	up	Photosystem I reaction center subunit VI; chloroplastic
Zm00001d021435	7.83527	2.45158e-05	up	Chlorophyll a-b binding protein 1; chloroplastic
Zm00001d015385	5.74109	0.0318727	up	Chlorophyll a-b binding protein 6A; Uncharacterized protein
Zm00001d007267	5.73779	0.0328356	up	Chlorophyll a/b-binding apoprotein CP26
Zm00001d039040	4.41156	0.0105443	up	Chlorophyll a-b binding protein M9; chloroplastic
Zm00001d006587	2.94081	0.0117198	up	Uncharacterized protein
Zm00001d007857	5.22519	0.0131499	up	NA
Zm00001d047532	2.46548	0.00728981	up	Photosystem II 11 kD protein; Photosystem II protein; Uncharacterized protein
Zm00001d021703	1.86566	0.000367829	up	Oxygen-evolving enhancer protein 3-1; chloroplastic
Zm00001d006868	1.34463	1.84743e-09	up	Uncharacterized protein
Zm00001d033778	3.17627	0.0003776	up	Cytochrome b561
Zm00001d017425	1.47043	1.96896e-06	up	Cytochrome b5
Zm00001d002426	1.67222	0.000289158	up	Uncharacterized protein
Zm00001d053223	1.65856	1.20383e-15	up	APx4-Peroxisomal Ascorbate Peroxidase; Uncharacterized protein
Zm00001d047757	1.39524	5.29772e-08	up	APx1-Cytosolic Ascorbate Peroxidase
Zm00001d030685	1.34902	2.74892e-08	up	NA
Zm00001d025047	1.3226	0.000696869	up	APx3-Peroxisomal Ascorbate Peroxidase
Zm00001d003446	1.20868	0.000830916	up	Gamma-glutamyltranspeptidase 1
Zm00001d054044	1.7086	6.70745e-19	up	Catalase isozyme 3
Zm00001d031908	1.25438	0.000118318	up	Superoxide dismutase Cu-Zn]
Zm00001d027511	1.17971	3.23975e-05	up	Catalase isozyme 2
Zm00001d023869	5.08883	2.06653e-06	up	Uncharacterized protein
Zm00001d016593	4.26172	0.0184086	up	Grx_C8-glutaredoxin subgroup III
Zm00001d023873	3.6742	0.0234799	up	NA
Zm00001d003927	2.29632	0.00466573	up	Grx_C8-glutaredoxin subgroup III
Zm00001d039656	1.31553	1.00233e-08	up	NADH-cytochrome b5 reductase-like protein
Zm00001d038529	1.69768	6.86316e-16	up	Putative NADH-cytochrome B5 reductase family protein
Zm00001d011581	1.25756	1.38047e-08	up	Peroxiredoxin-5; Uncharacterized protein
Zm00001d016736	1.75809	9.56178e-07	up	Uncharacterized protein
Zm00001d052769	3.93254	9.23271e-13	up	Thioredoxin H-type 5
Zm00001d052034	1.59825	8.85967e-08	up	Thioredoxin H-type 5; Uncharacterized protein
Zm00001d017379	1.55863	1.57798e-05	up	Thioredoxin M-type; Uncharacterized protein
Zm00001d002854	1.16197	0.0246165	up	Uncharacterized protein
Zm00001d022228	6.70991	0.00267643	up	Ribonuclease 1
Zm00001d022630	4.6531	6.57454e-28	up	Extracellular ribonuclease LE
Zm00001d032186	3.71871	7.34999e-08	up	Ribonuclease 3; Uncharacterized protein
Zm00001d017618	1.70556	0.0347025	up	Uncharacterized protein
Zm00001d034204	3.67862	5.06452e-07	up	Uncharacterized protein
Zm00001d032144	3.00411	0.00941899	up	Uncharacterized protein
Zm00001d009622	2.2228	0.0147866	up	Putative AP2/EREBP transcription factor superfamily protein
Zm00001d016616	2.06193	0.00220361	up	NA
Zm00001d018731	1.76313	0.000302968	up	Uncharacterized protein
Zm00001d045120	1.35371	0.0100768	up	Putative AP2/EREBP transcription factor superfamily protein
Zm00001d002079	1.21148	0.0231711	up	Dehydration responsive element binding protein
Zm00001d022461	1.11864	0.0247277	up	ERF-like protein
Zm00001d025871	2.32537	0.0293356	up	Uncharacterized protein
Zm00001d026540	1.71838	0.0207628	up	Uncharacterized protein
Zm00001d001945	1.70547	0.000859946	up	Auxin response factor 4
Zm00001d036917	1.63748	5.9567e-05	up	Putative argonaute family protein
Zm00001d013542	1.23457	0.000117443	up	Uncharacterized protein
Zm00001d046438	1.00667	0.00026824	up	Putative argonaute family protein
Zm00001d023242	1.58705	0.00115438	up	Response regulator 6; Uncharacterized protein
Zm00001d040004	3.62484	0.032093	up	NA
Zm00001d052317	1.4394	0.0198114	up	Putative LOB domain-containing family protein
Zm00001d010411	1.54324	1.29734e-11	up	Uncharacterized protein
Zm00001d041416	1.39376	7.33364e-07	up	Uncharacterized protein
Zm00001d027939	5.2613	1.10389e-05	up	Uncharacterized protein
Zm00001d004358	1.28229	0.0436532	up	NA
Zm00001d018119	3.66764	1.02046e-05	up	Uncharacterized protein
Zm00001d030232	3.53588	0.000587928	up	NA
Zm00001d006110	2.22927	0.026283	up	Uncharacterized protein
Zm00001d008853	1.89887	0.000147639	up	Putative HLH DNA-binding domain superfamily protein
Zm00001d033957	1.79648	0.00264752	up	Helix-loop-helix DNA-binding domain containing protein
Zm00001d005939	1.75936	0.000318144	up	DNA binding protein
Zm00001d053895	1.74471	0.0100705	up	Putative HLH DNA-binding domain superfamily protein; Uncharacterized protein
Zm00001d013357	1.69798	0.00193907	up	Uncharacterized protein
Zm00001d000236	1.49985	0.00495369	up	Regulatory protein
Zm00001d018056	1.46576	0.0497046	up	DNA binding protein
Zm00001d026046	1.45469	0.0135828	up	Putative HLH DNA-binding domain superfamily protein
Zm00001d008205	1.43275	0.000407372	up	Putative HLH DNA-binding domain superfamily protein; Uncharacterized protein
Zm00001d034596	1.42314	0.0318552	up	DNA binding protein
Zm00001d044272	1.19831	0.0328408	up	Uncharacterized protein
Zm00001d036382	1.1946	0.0300383	up	Uncharacterized protein
Zm00001d039459	1.07771	0.0403719	up	NA
Zm00001d047017	1.04252	0.000153138	up	Putative HLH DNA-binding domain superfamily protein
Zm00001d053967	2.69017	5.33602e-09	up	Putative bZIP transcription factor superfamily protein
Zm00001d037317	2.42417	0.0324654	up	Putative bZIP transcription factor superfamily protein isoform 1; Putative bZIP transcription factor superfamily protein isoform 2; Uncharacterized protein
Zm00001d046937	2.15125	2.98261e-06	up	Light-inducible protein CPRF-2; Putative bZIP transcription factor superfamily protein; Uncharacterized protein
Zm00001d015118	1.74404	4.97112e-05	up	NA
Zm00001d038574	1.37721	0.0463451	up	Putative bZIP transcription factor superfamily protein isoform 1; Putative bZIP transcription factor superfamily protein isoform 2; Putative bZIP transcription factor superfamily protein isoform 3; Putative bZIP transcription factor superfamily protein isoform 4; Uncharacterized protein
Zm00001d025957	2.27365	4.34893e-05	up	Salt tolerance-like protein
Zm00001d013783	2.7666	0.00965785	up	NA
Zm00001d032578	2.26032	0.0470654	up	Putative uncharacterized protein
Zm00001d001824	1.56556	2.65624e-08	up	Uncharacterized protein
Zm00001d039482	1.29112	0.044255	up	NA
Zm00001d046354	2.87309	0.0177093	up	GATA transcription factor 20
Zm00001d009193	1.64192	4.52861e-06	up	GATA transcription factor 22; Uncharacterized protein
Zm00001d017409	1.38689	0.0189012	up	GATA zinc finger family protein
Zm00001d051981	1.04152	0.000386999	up	Putative GATA transcription factor family protein isoform 1; Putative GATA transcription factor family protein isoform 2; Putative GATA transcription factor family protein isoform 3; Uncharacterized protein
Zm00001d002829	6.46373	0.00801377	up	Uncharacterized protein
Zm00001d028216	3.90482	0.0198756	up	C2C2-YABBY transcription factor; DL related protein; Protein DROOPING LEAF; Uncharacterized protein
Zm00001d018829	2.47707	7.21818e-05	up	Protein YABBY
Zm00001d017391	1.70425	3.26013e-05	up	Uncharacterized protein
Zm00001d025944	1.6702	0.0229248	up	Yabby14 isoform 1; Yabby14 isoform 2
Zm00001d031109	1.08989	8.34079e-07	up	Uncharacterized protein
Zm00001d047330	5.63587	0.0429819	up	Uncharacterized protein
Zm00001d045738	5.29684	0.013146	up	Uncharacterized protein
Zm00001d020683	2.81937	0.000135067	up	Uncharacterized protein
Zm00001d021386	2.59263	0.00429352	up	Zinc finger protein 2
Zm00001d009971	2.01515	6.1064e-05	up	Uncharacterized protein
Zm00001d031985	1.92994	2.35851e-06	up	NA
Zm00001d031992	1.83835	0.000517064	up	Uncharacterized protein
Zm00001d039977	1.41872	0.00747113	up	NA
Zm00001d050111	1.22305	9.78187e-05	up	Uncharacterized protein; Zinc finger protein
Zm00001d044261	1.08141	0.000543574	up	Uncharacterized protein
Zm00001d035455	1.78642	3.95615e-09	up	Uncharacterized protein
Zm00001d049485	2.03757	0.00546849	up	Uncharacterized protein
Zm00001d052288	3.00196	0.0154194	up	Uncharacterized protein
Zm00001d039260	1.97187	0.00898654	up	Putative transcription factor GOLDEN 2; Putative transcription factor Golden2; Uncharacterized protein
Zm00001d022526	1.54656	0.029632	up	Uncharacterized protein
Zm00001d030891	1.16682	0.00530744	up	NA
Zm00001d013555	1.01085	0.00148683	up	Uncharacterized protein
Zm00001d045507	3.60618	4.53948e-06	up	Uncharacterized protein
Zm00001d021973	1.60542	0.00324958	up	Uncharacterized protein
Zm00001d029607	1.59557	0.0255343	up	NA
Zm00001d027292	1.44236	0.011255	up	NA
Zm00001d051387	1.06979	0.000173246	up	Uncharacterized protein
Zm00001d002754	3.08001	0.000589905	up	Homeobox-leucine zipper protein ATHB-4
Zm00001d018225	2.59517	0.000412242	up	Homeodomain leucine zipper family IV protein
Zm00001d045398	2.42804	1.73778e-06	up	Putative homeobox DNA-binding and leucine zipper domain family protein
Zm00001d028129	2.32615	6.08751e-05	up	Uncharacterized protein
Zm00001d037140	2.17847	0.0196035	up	Putative homeobox/lipid-binding domain family protein
Zm00001d033859	1.81665	2.36092e-05	up	Homeotic protein knotted-1
Zm00001d030069	1.43995	0.0142527	up	Homeodomain leucine zipper family IV protein
Zm00001d043076	1.40909	7.86234e-09	up	Uncharacterized protein
Zm00001d030532	1.40555	2.48241e-08	up	Uncharacterized protein
Zm00001d051749	1.3401	7.46389e-06	up	Putative homeobox DNA-binding and leucine zipper domain family protein isoform 1; Putative homeobox DNA-binding and leucine zipper domain family protein isoform 2
Zm00001d050310	1.22963	3.77152e-10	up	Homeodomain leucine zipper protein CPHB-5; Putative homeobox DNA-binding and leucine zipper domain family protein
Zm00001d027991	1.17174	0.0130379	up	HB-type transcription factor
Zm00001d016298	1.1343	0.000155314	up	Uncharacterized protein
Zm00001d007842	1.02666	0.0137235	up	Homeobox protein knotted-1-like 4
Zm00001d044168	2.00308	0.0265376	up	NA
Zm00001d010232	2.12099	0.0201862	up	Putative MADS-box transcription factor family protein isoform 1; Putative MADS-box transcription factor family protein isoform 2; Uncharacterized protein
Zm00001d027425	1.61182	0.00593729	up	MADS-box transcription factor 56
Zm00001d032194	2.37442	0.000464013	up	NA
Zm00001d010201	1.99328	1.60828e-05	up	Putative MYB DNA-binding domain superfamily protein; Uncharacterized protein
Zm00001d007191	1.94757	0.00159763	up	Uncharacterized protein
Zm00001d030678	1.74434	0.00018875	up	Uncharacterized protein
Zm00001d035605	1.73912	3.322e-14	up	Putative MYB DNA-binding domain superfamily protein
Zm00001d053220	1.51929	0.0262337	up	Putative MYB DNA-binding domain superfamily protein
Zm00001d028930	1.48955	1.46729e-05	up	Uncharacterized protein
Zm00001d011614	1.36287	0.0072517	up	Putative MYB DNA-binding domain superfamily protein
Zm00001d008528	1.33329	1.74246e-05	up	MYB transcription factor; Putative MYB DNA-binding domain superfamily protein; Uncharacterized protein
Zm00001d040527	1.20935	0.00285747	up	Uncharacterized protein
Zm00001d032240	1.19405	0.0402125	up	Uncharacterized protein
Zm00001d030737	1.02299	0.02016	up	Protein rough sheath 2
Zm00001d021433	2.51712	7.85248e-09	up	HMGd1 protein; Nucleasome/chromatin assembly factor D protein NFD101; Uncharacterized protein
Zm00001d052749	2.18755	1.59194e-08	up	HMG type nucleosome/chromatin assembly factor DNucleasome/chromatin assembly factor D protein NFD106; HMG1/2-like protein; Uncharacterized protein
Zm00001d044734	2.32031	0.0106423	up	Uncharacterized protein
Zm00001d036148	1.01973	0.00175666	up	Single-stranded DNA-bindig protein WHY1; chloroplastic
Zm00001d038667	2.02788	0.00119888	up	Uncharacterized protein
Zm00001d051995	1.36585	3.19577e-05	up	Proliferating cell nuclear antigen
Zm00001d005923	1.01874	0.0247277	up	NA
Zm00001d015064	1.38979	0.00133067	up	NA
Zm00001d010730	3.13158	0.00849573	up	Uncharacterized protein
Zm00001d018045	2.54222	0.00021621	up	NA
Zm00001d038683	2.1247	0.000331335	up	Transcription factor containing protein; TCP family isoform 1; Transcription factor containing protein; TCP family isoform 2; Uncharacterized protein
Zm00001d053020	1.92186	0.00948282	up	Uncharacterized protein
Zm00001d037221	1.59485	0.0248711	up	Uncharacterized protein
Zm00001d052256	1.42349	0.0116498	up	NA
Zm00001d013588	1.32244	0.0358269	up	Uncharacterized protein
Zm00001d015485	3.41449	0.000832879	up	Uncharacterized protein
Zm00001d051695	6.07126	0.00278505	up	Uncharacterized protein
Zm00001d049625	4.57317	0.000556995	up	Uncharacterized protein
Zm00001d006526	4.28204	2.42e-07	up	Uncharacterized protein
Zm00001d035195	4.14581	0.00646853	up	Uncharacterized protein
Zm00001d014455	3.90335	1.2335e-09	up	Uncharacterized protein
Zm00001d021677	3.58853	1.03748e-06	up	Aspartic proteinase nepenthesin-1
Zm00001d045843	3.51833	0.0153361	up	Uncharacterized protein
Zm00001d051693	3.50612	1.83771e-10	up	Uncharacterized protein
Zm00001d019177	3.2171	0.00235005	up	NA
Zm00001d027965	2.87585	2.19414e-07	up	Uncharacterized protein
Zm00001d009510	2.84484	1.30533e-10	up	Uncharacterized protein
Zm00001d045836	2.07236	1.02933e-10	up	Aspartic proteinase nepenthesin-2; Uncharacterized protein
Zm00001d047837	1.98738	0.000478931	up	Uncharacterized protein
Zm00001d038969	1.9723	0.0107439	up	Uncharacterized protein
Zm00001d017869	1.93095	1.41281e-14	up	Uncharacterized protein
Zm00001d012415	1.84973	7.26331e-07	up	Putative aspartic protease family protein
Zm00001d042290	1.60634	0.000940474	up	NA
Zm00001d006330	1.38757	0.000133618	up	Uncharacterized protein
Zm00001d023299	1.14532	0.00905552	up	Nucleic acid binding protein
Zm00001d054034	1.07739	0.00128006	up	Uncharacterized protein
Zm00001d039910	1.00561	0.0350387	up	Uncharacterized protein
Zm00001d043864	1.42741	0.000805702	up	Aspartic proteinase nepenthesin-2
Zm00001d008323	1.06947	3.64455e-05	up	Uncharacterized protein
Zm00001d017444	2.70602	0.0161275	up	Putative WRKY DNA-binding domain superfamily protein
Zm00001d008794	2.53462	0.0043851	up	Putative WRKY DNA-binding domain superfamily protein
Zm00001d032265	2.48364	0.000831779	up	WRKY69-superfamily of TFs having WRKY and zinc finger domains
Zm00001d009939	2.47089	0.000570605	up	Putative WRKY DNA-binding domain superfamily protein; Uncharacterized protein
Zm00001d039532	2.2877	0.01421	up	NA
Zm00001d050247	2.19803	0.00174418	up	Putative WRKY DNA-binding domain superfamily protein; WRKY69-superfamily of TFs having WRKY and zinc finger domains
Zm00001d038451	1.88565	0.005732	up	Putative WRKY DNA-binding domain superfamily protein
Zm00001d024376	1.33023	0.0130669	up	Putative WRKY DNA-binding domain superfamily protein; WRKY25-superfamily of TFs having WRKY and zinc finger domains
Zm00001d012746	1.30346	0.00547015	up	Putative WRKY DNA-binding domain superfamily protein; Uncharacterized protein
Zm00001d009619	1.2591	0.0173317	up	Putative WRKY DNA-binding domain superfamily protein
Zm00001d026252	1.05102	0.00199166	up	Putative WRKY DNA-binding domain superfamily protein; Uncharacterized protein
Zm00001d041780	1.43314	2.37412e-07	up	Uncharacterized protein
Zm00001d032175	1.36801	0.0349961	up	Uncharacterized protein
Zm00001d018103	1.76515	3.90523e-05	up	Uncharacterized protein
Zm00001d031168	1.69382	1.40336e-14	up	Glycine-rich RNA-binding protein 2
Zm00001d028714	1.57025	5.99366e-05	up	Uncharacterized protein
Zm00001d037871	1.54866	0.000174859	up	Uncharacterized protein
Zm00001d011900	1.1978	0.000386774	up	Uncharacterized protein
Zm00001d026206	1.06415	0.0361818	up	Nucleic acid binding protein; Uncharacterized protein
Zm00001d041609	1.53493	5.0099e-05	up	DNA-directed RNA polymerase subunit
Zm00001d012557	1.0192	1.03172e-05	up	DNA-directed RNA polymerase II polypeptide; DNA-directed RNA polymerases II 24 kDa polypeptide; Uncharacterized protein
Zm00001d007403	8.6843	0.0443722	up	Chalcone synthase WHP1
Zm00001d052673	5.04303	1.15419e-07	up	Chalcone synthase C2
Zm00001d007400	2.25376	1.27793e-08	up	NA
Zm00001d052676	2.18814	4.59491e-06	up	Uncharacterized protein
Zm00001d044683	2.07398	9.32042e-08	up	Chalcone--flavonone isomerase; Uncharacterized protein
Zm00001d026369	1.74831	3.91306e-08	up	Uncharacterized protein
Zm00001d032152	1.36871	1.02743e-05	up	Uncharacterized protein
Zm00001d030090	1.33374	0.000114094	up	Dihydroflavonol-4-reductase; Uncharacterized protein
Zm00001d046714	1.29515	7.80526e-05	up	Uncharacterized protein
Zm00001d040173	1.89627	0.0325996	up	Isoflavone reductase homolog IRL
Zm00001d015329	1.43843	1.95926e-06	up	Uncharacterized protein
Zm00001d027443	1.32158	8.90741e-05	up	NA
Zm00001d011673	2.47101	0.000627143	up	Uncharacterized protein
Zm00001d009431	1.89774	6.14354e-09	up	Farnesyl pyrophosphate synthase
Zm00001d043727	1.23804	8.42089e-07	up	Uncharacterized protein
Zm00001d043182	1.17619	1.65928e-06	up	4-diphosphocytidyl-2-C-methyl-D-erythritol kinase
Zm00001d012197	1.22229	0.000267249	up	Uncharacterized protein
Zm00001d040163	2.46	1.57127e-19	up	1-deoxy-D-xylulose 5-phosphate reductoisomerase; Putative 1-deoxy-D-xylulose 5-phosphate reductoisomerase
Zm00001d019060	2.27373	7.55551e-14	up	1-deoxy-D-xylulose 5-phosphate synthase
Zm00001d024669	4.8757	0.00259031	up	Terpene synthase 6; Uncharacterized protein
Zm00001d004484	3.63588	6.30762e-05	up	NA
Zm00001d024208	3.39315	2.19615e-05	up	(S)-beta-macrocarpene synthase
Zm00001d032858	3.3343	2.6682e-18	up	Uncharacterized protein
Zm00001d004509	3.06374	0.00627156	up	Terpene synthase 7
Zm00001d024207	2.44338	1.21496e-28	up	(S)-beta-macrocarpene synthase
Zm00001d041082	2.41037	2.92182e-22	up	Uncharacterized protein
Zm00001d024211	2.15009	3.29232e-14	up	Uncharacterized protein
Zm00001d024210	2.13509	8.16925e-22	up	(S)-beta-macrocarpene synthase
Zm00001d046909	1.77315	1.25394e-07	up	Homogentisate geranylgeranyl transferase; Homogentisate phytyltransferase VTE2-1; Uncharacterized protein
Zm00001d019365	1.87633	0.0345627	up	NA
Zm00001d017746	2.56302	2.57451e-22	up	Gamma-tocopherol methyltransferase; Uncharacterized protein
Zm00001d027947	6.06371	2.35006e-09	up	NA
Zm00001d027949	5.86462	0.00225076	up	Tyrosine/DOPA decarboxylase 2
Zm00001d024664	5.75188	0.00705871	up	Uncharacterized protein
Zm00001d020306	1.41932	0.01923	up	Strictosidine synthase 3
Zm00001d032736	2.54102	2.40435e-10	up	Cyanate hydratase
Zm00001d027948	6.67011	5.47513e-10	up	Uncharacterized protein
Zm00001d021324	5.53766	0.0490961	up	NA
Zm00001d027946	5.38865	0.000437371	up	NA
Zm00001d052683	4.02437	9.34252e-06	up	Uncharacterized protein
Zm00001d004921	3.87884	7.90445e-25	up	O-methyltransferase ZRP4; Uncharacterized protein
Zm00001d029359	3.10823	3.19829e-25	up	Uncharacterized protein
Zm00001d008756	3.07319	8.9468e-07	up	Uncharacterized protein
Zm00001d030253	2.62254	0.00516189	up	Transferase family protein; Uncharacterized protein
Zm00001d023215	2.58615	4.31725e-17	up	Agmatine coumaroyltransferase
Zm00001d047192	2.55826	0.00019217	up	Uncharacterized protein
Zm00001d038699	2.51582	5.63852e-06	up	O-methyltransferase ZRP4
Zm00001d038700	2.4166	0.0242132	up	Uncharacterized protein
Zm00001d029356	2.28784	1.39972e-12	up	Uncharacterized protein
Zm00001d017186	2.22794	2.27885e-09	up	Uncharacterized protein
Zm00001d049179	2.14484	3.7578e-19	up	Uncharacterized protein
Zm00001d050455	2.08249	2.8499e-08	up	Anthranilate N-benzoyltransferase protein 1
Zm00001d010736	1.84643	0.00131571	up	Uncharacterized protein
Zm00001d012333	1.83348	3.16071e-16	up	Uncharacterized protein
Zm00001d039947	1.74189	2.40805e-06	up	Anthranilate N-benzoyltransferase protein 1
Zm00001d049704	1.68033	0.0010558	up	Uncharacterized protein
Zm00001d023216	1.62891	1.31362e-08	up	Agmatine coumaroyltransferase; Uncharacterized protein
Zm00001d048625	1.57914	6.1389e-05	up	O-methyltransferase ZRP4
Zm00001d011349	1.55883	1.80867e-05	up	3-N-debenzoyl-2-deoxytaxol N-benzoyltransferase; Uncharacterized protein
Zm00001d021385	1.37361	1.76149e-05	up	NA
Zm00001d049181	1.09675	1.79089e-05	up	Uncharacterized protein
Zm00001d051015	1.01561	0.00446911	up	Uncharacterized protein
Zm00001d032103	5.72534	4.94525e-05	up	Uncharacterized protein
Zm00001d004443	3.67622	0.0321557	up	Mannitol dehydrogenase; Uncharacterized protein
Zm00001d015618	3.33147	1.78975e-23	up	Probable cinnamyl alcohol dehydrogenase
Zm00001d020401	1.47091	6.01827e-10	up	Uncharacterized protein
Zm00001d002346	1.40555	0.0191729	up	Uncharacterized protein
Zm00001d036293	1.72546	2.78668e-10	up	Caffeoyl-CoA O-methyltransferase 1
Zm00001d048087	2.76192	1.25462e-12	up	Uncharacterized protein
Zm00001d017276	4.69484	3.73999e-05	up	NA
Zm00001d017279	3.35831	3.35236e-10	up	Phenylalanine ammonia-lyase
Zm00001d003016	2.35788	9.40762e-10	up	Phenylalanine ammonia-lyase
Zm00001d017274	2.31122	1.40575e-16	up	Phenylalanine ammonia-lyase
Zm00001d051161	2.16829	1.0105e-10	up	Phenylalanine ammonia-lyase
Zm00001d042905	7.3781	0.000319447	up	Uncharacterized protein
Zm00001d012408	7.03558	6.28895e-05	up	Putative laccase family protein
Zm00001d042901	6.61826	0.000177224	up	L-ascorbate oxidase
Zm00001d038371	5.3391	6.75673e-07	up	Putative laccase family protein
Zm00001d023617	4.85447	0.000942075	up	Uncharacterized protein
Zm00001d042906	3.75723	2.19615e-05	up	Uncharacterized protein
Zm00001d052324	3.14395	2.27588e-05	up	Putative laccase family protein
Zm00001d048759	2.10468	1.6602e-05	up	Putative laccase family protein
Zm00001d046330	1.87809	5.92153e-06	up	L-ascorbate oxidase; Uncharacterized protein
Zm00001d043651	2.22646	0.0281272	up	Uncharacterized protein
Zm00001d015477	1.13119	6.96274e-05	up	Uncharacterized protein
Zm00001d048476	1.05948	0.0103856	up	Acyltransferase
Zm00001d051932	1.00913	0.00216329	up	Uncharacterized protein
Zm00001d043691	5.0357	0.0237722	up	NA
Zm00001d020722	3.45726	0.0258345	up	Polcalcin Jun o 2
Zm00001d029028	2.9009	1.95573e-06	up	Uncharacterized protein
Zm00001d038061	2.74026	0.00726528	up	Polcalcin Jun o 2; Uncharacterized protein
Zm00001d023843	2.40925	3.90523e-05	up	Uncharacterized protein
Zm00001d039379	2.25413	3.63441e-05	up	NA
Zm00001d053858	1.98964	3.04398e-05	up	EH-domain-containing protein 1; Uncharacterized protein
Zm00001d039471	1.92583	0.000714574	up	Uncharacterized protein
Zm00001d037688	1.9021	0.00288179	up	Uncharacterized protein
Zm00001d028114	1.89515	9.66978e-06	up	Uncharacterized protein
Zm00001d012167	1.88528	1.10689e-06	up	SF16 protein
Zm00001d033280	1.75874	0.0456595	up	IQ calmodulin-binding motif family protein
Zm00001d019283	1.54281	1.67237e-10	up	Calreticulin
Zm00001d052525	1.52055	0.000484099	up	Calmodulin binding protein; Putative calmodulin-binding family protein
Zm00001d005460	1.44341	2.9647e-07	up	NA
Zm00001d026535	1.29503	4.34443e-05	up	Uncharacterized protein
Zm00001d034195	1.275	0.0326752	up	Calmodulin-like protein 41
Zm00001d022546	1.26347	5.44844e-05	up	Calmodulin; Uncharacterized protein
Zm00001d008911	1.24004	2.32737e-05	up	NA
Zm00001d045596	1.14683	0.000287196	up	IQ calmodulin-binding motif family protein
Zm00001d049684	1.0848	0.00657675	up	Uncharacterized protein
Zm00001d016615	1.00957	0.00144729	up	Uncharacterized protein
Zm00001d013109	1.45702	0.000210019	up	Uncharacterized protein
Zm00001d049068	3.51672	0.0368615	up	Uncharacterized protein
Zm00001d010062	2.66917	0.0012362	up	Pollen-specific kinase partner protein; Uncharacterized protein
Zm00001d010397	2.65079	0.0265351	up	Uncharacterized protein
Zm00001d044802	2.27217	4.36569e-05	up	Uncharacterized protein
Zm00001d017859	2.07693	1.31451e-09	up	Uncharacterized protein
Zm00001d023434	1.28478	9.63698e-05	up	Rac GTPase activating protein 1
Zm00001d031534	1.28338	3.66125e-05	up	NA
Zm00001d038513	1.15521	0.00121389	up	Uncharacterized protein
Zm00001d028112	2.68987	0.000219233	up	ADP-ribosylation factor-like protein 8B
Zm00001d015737	1.10256	0.000219566	up	Uncharacterized protein
Zm00001d014318	5.14899	0.000665802	up	NA
Zm00001d052799	2.08102	0.0380542	up	Uncharacterized protein
Zm00001d045458	1.61496	3.08133e-16	up	Uncharacterized protein
Zm00001d018106	1.43948	0.0170285	up	NA
Zm00001d047483	1.86029	0.00149758	up	Putative phototropic-resoponsive NPH3 family protein
Zm00001d045098	1.6306	0.000142607	up	Putative phototropic-resoponsive NPH3 family protein; Uncharacterized protein
Zm00001d017079	1.35753	0.0415673	up	Uncharacterized protein
Zm00001d046289	2.07506	0.00433253	up	Putative SWIM zinc finger family protein
Zm00001d049233	2.11081	0.0072517	up	RALFL33; Uncharacterized protein
Zm00001d004679	2.89679	0.0338622	up	Uncharacterized protein
Zm00001d007082	2.95682	0.003318	up	Uncharacterized protein
Zm00001d020697	2.0384	2.04493e-10	up	Uncharacterized protein
Zm00001d031777	1.60055	0.0210726	up	Uncharacterized protein
Zm00001d043505	4.54262	0.00686817	up	Histidine-containing phosphotransfer protein 4; Uncharacterized protein
Zm00001d028651	6.08297	0.0111	up	Uncharacterized protein
Zm00001d021255	5.63587	0.0429819	up	NA
Zm00001d020172	3.82455	1.003e-05	up	NA
Zm00001d021683	3.25224	0.00540058	up	NA
Zm00001d021689	2.30834	8.36663e-05	up	Receptor-like protein kinase RK20-1
Zm00001d024962	2.22974	0.0300886	up	Uncharacterized protein
Zm00001d051615	1.97033	0.000519327	up	Putative lectin-domain receptor-like protein kinase family protein
Zm00001d021688	1.96728	0.000649784	up	Uncharacterized protein
Zm00001d045445	1.88276	0.00120799	up	Putative leucine-rich repeat protein kinase family protein
Zm00001d011211	1.70041	0.00419961	up	Putative leucine-rich repeat protein kinase family protein
Zm00001d001781	1.66049	0.00204634	up	Uncharacterized protein
Zm00001d021684	1.46129	0.000407334	up	NA
Zm00001d040823	1.41424	0.03467	up	Uncharacterized protein
Zm00001d021682	1.34109	0.000104161	up	NA
Zm00001d002020	1.32794	1.67104e-05	up	Uncharacterized protein
Zm00001d052989	1.26261	0.0392238	up	Uncharacterized protein
Zm00001d033652	1.04881	0.000342506	up	Uncharacterized protein
Zm00001d037371	2.89187	0.000592112	up	Putative lectin-domain receptor-like protein kinase family protein; Uncharacterized protein
Zm00001d028796	4.52278	1.99781e-09	up	NA
Zm00001d004929	3.44158	5.28928e-08	up	NA
Zm00001d018541	2.18225	1.13413e-05	up	Uncharacterized protein
Zm00001d052323	2.15328	0.00434945	up	Brassinosteroid LRR receptor kinase; Putative leucine-rich repeat receptor-like protein kinase family protein; Uncharacterized protein
Zm00001d032613	2.07699	0.0318779	up	Uncharacterized protein
Zm00001d048053	1.94835	6.40962e-06	up	Putative leucine-rich repeat receptor-like protein kinase family protein; Uncharacterized protein
Zm00001d048054	1.7874	2.95226e-05	up	Putative leucine-rich repeat receptor-like protein kinase family protein
Zm00001d043071	1.73255	3.52326e-05	up	Uncharacterized protein
Zm00001d005298	1.46778	0.000868677	up	Uncharacterized protein
Zm00001d039967	1.31162	0.000101531	up	NA
Zm00001d044434	1.1787	0.00876464	up	Uncharacterized protein
Zm00001d038020	3.8348	4.70027e-18	up	Putative leucine-rich repeat transmembrane protein kinase family protein
Zm00001d007363	4.76282	1.73527e-07	up	BRASSINOSTEROID INSENSITIVE 1-associated receptor kinase 1
Zm00001d033230	4.59812	0.00687502	up	Too many mouths protein
Zm00001d035753	3.44549	2.13738e-05	up	Polygalacturonase inhibitor
Zm00001d021836	2.86019	5.98845e-19	up	Uncharacterized protein
Zm00001d016285	2.79255	1.44016e-05	up	NA
Zm00001d000055	2.73168	0.0490636	up	NA
Zm00001d020171	2.66366	0.025202	up	NA
Zm00001d052835	2.59534	6.85088e-13	up	Putative leucine-rich repeat receptor protein kinase family protein
Zm00001d002599	2.51729	1.94273e-09	up	NA
Zm00001d038742	2.49902	0.0389175	up	Uncharacterized protein
Zm00001d049588	2.45279	1.38402e-06	up	Putative leucine-rich repeat receptor-like protein kinase family protein
Zm00001d018752	2.42318	1.21623e-10	up	Uncharacterized protein
Zm00001d041232	2.24678	0.00112001	up	NA
Zm00001d048390	2.14334	1.21371e-05	up	Putative leucine-rich repeat receptor-like protein kinase family protein
Zm00001d042051	2.05309	2.04788e-08	up	Uncharacterized protein
Zm00001d010813	2.04862	0.00616231	up	Uncharacterized protein
Zm00001d038481	2.04236	2.96022e-06	up	Putative leucine-rich repeat receptor-like protein kinase family protein
Zm00001d043058	2.01416	4.9311e-05	up	Uncharacterized protein
Zm00001d011834	1.97269	6.46128e-06	up	Putative leucine-rich repeat receptor-like protein kinase family protein
Zm00001d026063	1.94154	0.0118369	up	Putative leucine-rich repeat receptor-like protein kinase family protein
Zm00001d037672	1.93435	1.60831e-09	up	Putative leucine-rich repeat receptor protein kinase family protein
Zm00001d005252	1.81076	1.09597e-11	up	Uncharacterized protein
Zm00001d025674	1.80391	8.38754e-06	up	Putative leucine-rich repeat receptor-like protein kinase family protein
Zm00001d049286	1.7661	3.13145e-11	up	Putative leucine-rich repeat receptor-like protein kinase family protein
Zm00001d014971	1.75961	3.30785e-06	up	NA
Zm00001d029059	1.74209	1.99209e-05	up	Uncharacterized protein
Zm00001d003317	1.7122	0.000534232	up	NA
Zm00001d019145	1.67001	2.17626e-06	up	Uncharacterized protein
Zm00001d011643	1.58473	0.00259947	up	Putative leucine-rich repeat receptor-like protein kinase family protein
Zm00001d011757	1.56089	0.0202159	up	Too many mouths protein
Zm00001d025002	1.55638	3.85406e-05	up	Putative leucine-rich repeat receptor protein kinase family protein
Zm00001d037682	1.5409	0.0394885	up	Leucine-rich repeat (LRR) family protein
Zm00001d031201	1.45643	0.00452652	up	NA
Zm00001d014793	1.44985	0.00548571	up	NA
Zm00001d004635	1.40314	0.0139122	up	NA
Zm00001d008715	1.37944	0.000197257	up	Putative leucine-rich repeat receptor protein kinase family protein
Zm00001d048962	1.37914	0.0406579	up	Putative leucine-rich repeat receptor-like protein kinase family protein; Uncharacterized protein
Zm00001d032745	1.35515	0.0111	up	NA
Zm00001d034240	1.30294	1.94665e-05	up	NA
Zm00001d031434	1.25705	0.000188366	up	Uncharacterized protein
Zm00001d038791	1.2387	1.72799e-08	up	Putative leucine-rich repeat receptor-like protein kinase family protein
Zm00001d045729	1.21779	0.00213653	up	Uncharacterized protein
Zm00001d021535	1.20943	0.00266233	up	Uncharacterized protein
Zm00001d020862	1.08354	0.000680352	up	NA
Zm00001d031437	1.04379	0.0224448	up	PAN1
Zm00001d005776	1.01355	0.00174418	up	NA
Zm00001d003104	1.89684	0.00198296	up	Protein binding protein
Zm00001d037342	3.54665	2.68558e-09	up	Putative DUF26 domain family protein
Zm00001d038522	1.7192	0.00319684	up	Putative leucine-rich repeat receptor-like protein kinase family protein
Zm00001d029012	1.69573	2.74956e-08	up	Uncharacterized protein
Zm00001d044729	1.63824	0.000133692	up	Putative DUF26 domain family protein; Uncharacterized protein
Zm00001d018883	1.59175	8.42822e-10	up	NA
Zm00001d041773	1.58129	0.0354169	up	Uncharacterized protein
Zm00001d037297	1.43791	0.000133175	up	BRASSINOSTEROID INSENSITIVE 1-associated receptor kinase 1; Putative leucine-rich repeat receptor-like protein kinase family protein
Zm00001d010700	1.40003	0.0116515	up	Uncharacterized protein
Zm00001d007789	1.01468	0.0102398	up	Uncharacterized protein
Zm00001d039926	1.54467	0.0106572	up	WAK2-OsWAK receptor-like cytoplasmic kinase (OsWAK-RLCK)
Zm00001d035999	1.05356	0.00100314	up	Protein binding protein isoform 1; Protein binding protein isoform 2; Uncharacterized protein
Zm00001d005315	1.50968	1.25077e-07	up	Uncharacterized protein
Zm00001d019750	1.47404	9.32496e-07	up	Uncharacterized protein
Zm00001d028171	1.36034	0.014068	up	Uncharacterized protein
Zm00001d008721	1.24889	0.00175958	up	Uncharacterized protein
Zm00001d015921	4.41213	3.22195e-05	up	DREPP2 protein; Uncharacterized protein
Zm00001d043441	1.79743	7.46046e-05	up	Uncharacterized protein
Zm00001d051442	1.52323	1.88917e-09	up	Uncharacterized protein
Zm00001d032476	1.07544	6.79227e-05	up	Uncharacterized protein
Zm00001d026079	1.07541	1.45059e-05	up	Uncharacterized protein
[truncated: 1,098 more rows]
