# Supplementary material for: Transcriptome Analysis Identifies Novel Genes Associated with Low-Temperature Seed Germination in Sweet Corn
Source: Plants (Basel). 2022 Dec 29;12(1):159. doi: 10.3390/plants12010159 (PMC9824086; doi:10.3390/plants12010159)
Supplement: Supplementary file 1 [file plants-12-00159-s001.zip › Table S4 GO analysis of specially expressed DEGs in L282 at low temperature.xlsx]

## Sheet: upregulated common DEGs
Table S4 GO analysis of specially expressed DEGs in L282 at low temperature
GO term	Ontology	Description	Number in input list	Number in BG/Ref	FDR	upregulated or downregulated
GO:0042221	P	response to chemical	836	9294	3.3e-44	upregulated
GO:0071554	P	cell wall organization or biogenesis	308	2231	5.3e-40
GO:0044710	P	single-organism metabolic process	1309	17698	8.8e-37
GO:0009605	P	response to external stimulus	460	4265	1.2e-36
GO:0050896	P	response to stimulus	1572	22704	2.2e-35
GO:1901700	P	response to oxygen-containing compound	493	4781	2.8e-35
GO:0009628	P	response to abiotic stimulus	551	5674	1.1e-33
GO:0043207	P	response to external biotic stimulus	350	2998	7.2e-33
GO:0051707	P	response to other organism	349	2986	7.2e-33
GO:0009607	P	response to biotic stimulus	366	3201	7.2e-33
GO:0010033	P	response to organic substance	561	5992	1.3e-30
GO:0044699	P	single-organism process	1845	28803	3e-28
GO:0099402	P	plant organ development	316	2768	9.1e-28
GO:0045229	P	external encapsulating structure organization	209	1532	6e-26
GO:0048646	P	anatomical structure formation involved in morphogenesis	276	2336	6e-26
GO:0071555	P	cell wall organization	202	1457	7.6e-26
GO:0090558	P	plant epidermis development	174	1167	4e-25
GO:0051704	P	multi-organism process	453	4833	1.1e-23
GO:0044711	P	single-organism biosynthetic process	552	6412	9.2e-22
GO:0019748	P	secondary metabolic process	210	1706	4.1e-21
GO:0009698	P	phenylpropanoid metabolic process	124	761	2.8e-20
GO:0009888	P	tissue development	272	2545	8.6e-20
GO:0005976	P	polysaccharide metabolic process	205	1695	8.6e-20
GO:0044283	P	small molecule biosynthetic process	328	3307	1.2e-19
GO:0009653	P	anatomical structure morphogenesis	429	4749	1.9e-19
GO:0006952	P	defense response	329	3346	3.4e-19
GO:0009719	P	response to endogenous stimulus	406	4462	1e-18
GO:0009725	P	response to hormone	369	3950	1.9e-18
GO:0005975	P	carbohydrate metabolic process	383	4161	2.9e-18
GO:0001101	P	response to acid chemical	302	3035	4.1e-18
GO:0048513	P	animal organ development	428	4830	4.9e-18
GO:0048827	P	phyllome development	187	1552	7.5e-18
GO:0048589	P	developmental growth	191	1604	8.8e-18
GO:0044036	P	cell wall macromolecule metabolic process	117	755	1e-17
GO:0006970	P	response to osmotic stress	209	1843	1.9e-17
GO:0010035	P	response to inorganic substance	290	2920	2.9e-17
GO:0009651	P	response to salt stress	197	1708	4.6e-17
GO:0098542	P	defense response to other organism	218	1975	4.7e-17
GO:0042546	P	cell wall biogenesis	119	795	4.9e-17
GO:0071669	P	plant-type cell wall organization or biogenesis	137	999	7.3e-17
GO:0048367	P	shoot system development	268	2650	9.4e-17
GO:0006950	P	response to stress	873	12007	1.6e-16
GO:0010817	P	regulation of hormone levels	138	1028	2.6e-16
GO:0040007	P	growth	220	2046	4.2e-16
GO:0009926	P	auxin polar transport	63	276	8.1e-16
GO:0009886	P	post-embryonic morphogenesis	123	879	1.2e-15
GO:0010015	P	root morphogenesis	125	916	3.5e-15
GO:0022622	P	root system development	161	1370	2.1e-14
GO:0048466	P	androecium development	67	336	2.4e-14
GO:0048443	P	stamen development	67	336	2.4e-14
GO:0048364	P	root development	160	1365	3e-14
GO:0044550	P	secondary metabolite biosynthetic process	126	958	3e-14
GO:0010103	P	stomatal complex morphogenesis	56	242	3.1e-14
GO:0060918	P	auxin transport	63	307	5.7e-14
GO:0048438	P	floral whorl development	110	790	8.1e-14
GO:0010016	P	shoot system morphogenesis	117	870	8.6e-14
GO:0009617	P	response to bacterium	148	1243	1.2e-13
GO:0048437	P	floral organ development	120	910	1.2e-13
GO:0009056	P	catabolic process	506	6365	1.4e-13
GO:0048856	P	anatomical structure development	966	13917	1.4e-13
GO:0048731	P	system development	605	7929	1.4e-13
GO:0090627	P	plant epidermal cell differentiation	104	740	2.7e-13
GO:0035266	P	meristem growth	72	406	3e-13
GO:0048638	P	regulation of developmental growth	89	580	3.3e-13
GO:0010075	P	regulation of meristem growth	69	379	3.7e-13
GO:0009914	P	hormone transport	63	324	4.3e-13
GO:0008361	P	regulation of cell size	44	163	4.3e-13
GO:0048569	P	post-embryonic organ development	135	1109	4.6e-13
GO:0006082	P	organic acid metabolic process	387	4597	4.6e-13
GO:0010054	P	trichoblast differentiation	98	685	6e-13
GO:0010374	P	stomatal complex development	61	309	6.1e-13
GO:0045087	P	innate immune response	173	1591	6.6e-13
GO:0044723	P	single-organism carbohydrate metabolic process	283	3091	7e-13
GO:0008544	P	epidermis development	107	792	9.3e-13
GO:0010053	P	root epidermal cell differentiation	100	715	1.1e-12
GO:0010383	P	cell wall polysaccharide metabolic process	87	576	1.3e-12
GO:0019752	P	carboxylic acid metabolic process	346	4025	1.3e-12
GO:0043436	P	oxoacid metabolic process	357	4198	1.8e-12
GO:0009664	P	plant-type cell wall organization	98	706	2.8e-12
GO:0044767	P	single-organism developmental process	902	12990	2.8e-12
GO:0048509	P	regulation of meristem development	77	483	3.7e-12
GO:0044281	P	small molecule metabolic process	635	8585	5.8e-12
GO:0010073	P	meristem maintenance	86	586	7.3e-12
GO:0009913	P	epidermal cell differentiation	101	756	9e-12
GO:0090626	P	plant epidermis morphogenesis	78	504	9.5e-12
GO:0030855	P	epithelial cell differentiation	101	763	1.5e-11
GO:0042744	P	hydrogen peroxide catabolic process	55	282	1.7e-11
GO:0060429	P	epithelium development	107	848	4.1e-11
GO:0009791	P	post-embryonic development	353	4254	5e-11
GO:0009812	P	flavonoid metabolic process	75	493	5.8e-11
GO:0044765	P	single-organism transport	312	3653	6.5e-11
GO:0006955	P	immune response	188	1894	7.2e-11
GO:0009832	P	plant-type cell wall biogenesis	67	415	9.4e-11
GO:0016049	P	cell growth	149	1386	1e-10
GO:0006979	P	response to oxidative stress	141	1291	1.5e-10
GO:0010410	P	hemicellulose metabolic process	66	412	1.8e-10
GO:0006820	P	anion transport	128	1134	2.2e-10
GO:0009699	P	phenylpropanoid biosynthetic process	70	456	2.2e-10
GO:0015706	P	nitrate transport	53	287	2.7e-10
GO:0071705	P	nitrogen compound transport	152	1446	2.7e-10
GO:0048767	P	root hair elongation	67	427	2.7e-10
GO:0042743	P	hydrogen peroxide metabolic process	86	636	3.1e-10
GO:0007275	P	multicellular organism development	855	12465	3.6e-10
GO:1902578	P	single-organism localization	314	3753	4.7e-10
GO:0002376	P	immune system process	213	2292	5.3e-10
GO:0040008	P	regulation of growth	96	760	5.5e-10
GO:0006811	P	ion transport	254	2879	5.7e-10
GO:0009411	P	response to UV	69	457	5.7e-10
GO:0009813	P	flavonoid biosynthetic process	67	438	6.9e-10
GO:0048608	P	reproductive structure development	271	3139	8.4e-10
GO:0061458	P	reproductive system development	271	3139	8.4e-10
GO:0080147	P	root hair cell development	69	464	9.9e-10
GO:0060560	P	developmental growth involved in morphogenesis	125	1127	9.9e-10
GO:0043481	P	anthocyanin accumulation in tissues in response to UV light	42	198	9.9e-10
GO:0043480	P	pigment accumulation in tissues	42	198	9.9e-10
GO:0043478	P	pigment accumulation in response to UV light	42	198	9.9e-10
GO:0043479	P	pigment accumulation in tissues in response to UV light	42	198	9.9e-10
GO:0044712	P	single-organism catabolic process	280	3285	1.2e-09
GO:0043476	P	pigment accumulation	42	200	1.3e-09
GO:0044264	P	cellular polysaccharide metabolic process	139	1315	1.4e-09
GO:0090567	P	reproductive shoot system development	167	1691	1.7e-09
GO:0045491	P	xylan metabolic process	55	326	1.9e-09
GO:0055114	P	oxidation-reduction process	342	4235	2.1e-09
GO:0009814	P	defense response, incompatible interaction	107	921	2.7e-09
GO:0048507	P	meristem development	109	947	2.9e-09
GO:0006833	P	water transport	48	262	2.9e-09
GO:0016053	P	organic acid biosynthetic process	190	2021	2.9e-09
GO:0042044	P	fluid transport	48	262	2.9e-09
GO:0072593	P	reactive oxygen species metabolic process	92	743	3.3e-09
GO:0009743	P	response to carbohydrate	143	1392	4.2e-09
GO:0044707	P	single-multicellular organism process	864	12777	4.3e-09
GO:0010167	P	response to nitrate	51	295	4.3e-09
GO:0048765	P	root hair cell differentiation	83	642	4.4e-09
GO:0048764	P	trichoblast maturation	83	642	4.4e-09
GO:1901575	P	organic substance catabolic process	405	5239	4.5e-09
GO:0044262	P	cellular carbohydrate metabolic process	181	1909	4.5e-09
GO:0070887	P	cellular response to chemical stimulus	299	3617	4.5e-09
GO:0009808	P	lignin metabolic process	36	158	4.5e-09
GO:0009908	P	flower development	162	1657	6.2e-09
GO:0043473	P	pigmentation	42	213	6.2e-09
GO:0044763	P	single-organism cellular process	1328	20993	6.6e-09
GO:0080167	P	response to karrikin	63	426	7.8e-09
GO:0000272	P	polysaccharide catabolic process	57	363	8.2e-09
GO:1901701	P	cellular response to oxygen-containing compound	187	2014	9.5e-09
GO:0048469	P	cell maturation	83	655	9.8e-09
GO:0009825	P	multidimensional cell growth	40	199	1e-08
GO:0032787	P	monocarboxylic acid metabolic process	236	2716	1e-08
GO:0048653	P	anther development	42	219	1.2e-08
GO:0021700	P	developmental maturation	114	1045	1.6e-08
GO:0009627	P	systemic acquired resistance	84	676	1.7e-08
GO:0016052	P	carbohydrate catabolic process	119	1115	2.1e-08
GO:0007389	P	pattern specification process	100	874	2.1e-08
GO:0032502	P	developmental process	1065	16379	2.3e-08
GO:0042742	P	defense response to bacterium	101	890	2.5e-08
GO:0042335	P	cuticle development	29	115	4.1e-08
GO:0009636	P	response to toxic substance	66	488	7.2e-08
GO:0015698	P	inorganic anion transport	75	592	7.2e-08
GO:0006334	P	nucleosome assembly	34	161	7.6e-08
GO:0006694	P	steroid biosynthetic process	60	423	8.2e-08
GO:0006629	P	lipid metabolic process	316	4009	1.3e-07
GO:0009751	P	response to salicylic acid	99	896	1.3e-07
GO:0010154	P	fruit development	136	1383	1.4e-07
GO:0031497	P	chromatin assembly	37	193	1.4e-07
GO:0033993	P	response to lipid	185	2067	1.5e-07
GO:0043455	P	regulation of secondary metabolic process	47	292	1.5e-07
GO:0016126	P	sterol biosynthetic process	46	282	1.6e-07
GO:0006333	P	chromatin assembly or disassembly	43	253	1.7e-07
GO:1901617	P	organic hydroxy compound biosynthetic process	76	626	2.8e-07
GO:0003006	P	developmental process involved in reproduction	313	3998	2.9e-07
GO:0008202	P	steroid metabolic process	67	521	3.1e-07
GO:0000038	P	very long-chain fatty acid metabolic process	28	120	3.2e-07
GO:0031407	P	oxylipin metabolic process	23	81	3.4e-07
GO:0009826	P	unidimensional cell growth	99	919	3.9e-07
GO:0016125	P	sterol metabolic process	50	335	4.2e-07
GO:0044724	P	single-organism carbohydrate catabolic process	98	909	4.5e-07
GO:0044042	P	glucan metabolic process	104	989	5e-07
GO:0050793	P	regulation of developmental process	161	1765	5.1e-07
GO:0006598	P	polyamine catabolic process	21	69	5.5e-07
GO:0072330	P	monocarboxylic acid biosynthetic process	117	1163	5.6e-07
GO:0046394	P	carboxylic acid biosynthetic process	149	1600	5.6e-07
GO:0034284	P	response to monosaccharide	49	329	6.1e-07
GO:2000762	P	regulation of phenylpropanoid metabolic process	42	256	6.1e-07
GO:0000003	P	reproduction	396	5342	7.1e-07
GO:0000271	P	polysaccharide biosynthetic process	117	1175	9.1e-07
GO:0009962	P	regulation of flavonoid biosynthetic process	39	230	9.2e-07
GO:0008610	P	lipid biosynthetic process	182	2086	9.9e-07
GO:0048316	P	seed development	123	1259	1e-06
GO:0034728	P	nucleosome organization	34	183	1.1e-06
GO:0031408	P	oxylipin biosynthetic process	22	80	1.1e-06
GO:0032535	P	regulation of cellular component size	54	392	1.1e-06
GO:0098754	P	detoxification	50	348	1.1e-06
GO:2000026	P	regulation of multicellular organismal development	135	1430	1.3e-06
GO:0009620	P	response to fungus	106	1039	1.4e-06
GO:0098869	P	cellular oxidant detoxification	48	329	1.4e-06
GO:1990748	P	cellular detoxification	48	329	1.4e-06
GO:0009611	P	response to wounding	94	883	1.4e-06
GO:0090066	P	regulation of anatomical structure size	54	397	1.6e-06
GO:0009746	P	response to hexose	47	321	1.8e-06
GO:0048588	P	developmental cell growth	89	826	2e-06
GO:0010413	P	glucuronoxylan metabolic process	44	291	2.1e-06
GO:0045492	P	xylan biosynthetic process	45	302	2.2e-06
GO:0030001	P	metal ion transport	132	1403	2.2e-06
GO:0042445	P	hormone metabolic process	77	678	2.4e-06
GO:0022414	P	reproductive process	366	4935	2.6e-06
GO:0006323	P	DNA packaging	38	232	2.8e-06
GO:1901605	P	alpha-amino acid metabolic process	105	1044	2.9e-06
GO:0071229	P	cellular response to acid chemical	135	1455	3.1e-06
GO:0009266	P	response to temperature stimulus	162	1840	3.4e-06
GO:0044255	P	cellular lipid metabolic process	230	2844	3.6e-06
GO:0009887	P	organ morphogenesis	113	1158	3.8e-06
GO:0046274	P	lignin catabolic process	15	38	4.1e-06
GO:0046271	P	phenylpropanoid catabolic process	15	38	4.1e-06
GO:0042402	P	cellular biogenic amine catabolic process	34	196	4.1e-06
GO:0048645	P	organ formation	45	311	4.4e-06
GO:0044702	P	single organism reproductive process	315	4163	4.7e-06
GO:0002237	P	response to molecule of bacterial origin	32	178	4.7e-06
GO:0016051	P	carbohydrate biosynthetic process	144	1595	4.7e-06
GO:0016129	P	phytosteroid biosynthetic process	36	218	5e-06
GO:0009310	P	amine catabolic process	35	208	5e-06
GO:0070592	P	cell wall polysaccharide biosynthetic process	46	324	5e-06
GO:0000902	P	cell morphogenesis	132	1435	6.4e-06
GO:0042440	P	pigment metabolic process	81	750	6.9e-06
GO:0042446	P	hormone biosynthetic process	58	468	7.9e-06
GO:0031347	P	regulation of defense response	104	1056	7.9e-06
GO:0006812	P	cation transport	169	1971	7.9e-06
GO:0097305	P	response to alcohol	154	1760	9.5e-06
GO:0046165	P	alcohol biosynthetic process	57	460	1e-05
GO:1901615	P	organic hydroxy compound metabolic process	108	1117	1e-05
GO:0009416	P	response to light stimulus	183	2186	1e-05
GO:0008356	P	asymmetric cell division	19	71	1.2e-05
GO:0009963	P	positive regulation of flavonoid biosynthetic process	33	197	1.2e-05
GO:0016132	P	brassinosteroid biosynthetic process	33	197	1.2e-05
GO:0065004	P	protein-DNA complex assembly	37	238	1.2e-05
GO:0071446	P	cellular response to salicylic acid stimulus	70	624	1.3e-05
GO:0034285	P	response to disaccharide	49	372	1.4e-05
GO:1900376	P	regulation of secondary metabolite biosynthetic process	35	219	1.4e-05
GO:0044038	P	cell wall macromolecule biosynthetic process	46	338	1.4e-05
GO:0070589	P	cellular component macromolecule biosynthetic process	46	338	1.4e-05
GO:0070301	P	cellular response to hydrogen peroxide	33	199	1.4e-05
GO:0009750	P	response to fructose	39	262	1.5e-05
GO:0009737	P	response to abscisic acid	136	1520	1.6e-05
GO:0048366	P	leaf development	92	914	1.6e-05
GO:0006595	P	polyamine metabolic process	23	106	1.6e-05
GO:0009414	P	response to water deprivation	96	968	1.7e-05
GO:0006631	P	fatty acid metabolic process	105	1090	1.7e-05
GO:1901565	P	organonitrogen compound catabolic process	130	1438	1.7e-05
GO:0009744	P	response to sucrose	48	366	2e-05
GO:0009314	P	response to radiation	189	2302	2e-05
GO:1901698	P	response to nitrogen compound	129	1431	2.1e-05
GO:0009626	P	plant-type hypersensitive response	78	737	2.2e-05
GO:0016128	P	phytosteroid metabolic process	39	267	2.2e-05
GO:0007030	P	Golgi organization	46	345	2.2e-05
GO:0032989	P	cellular component morphogenesis	137	1547	2.3e-05
GO:0010106	P	cellular response to iron ion starvation	26	136	2.3e-05
GO:0034050	P	host programmed cell death induced by symbiont	78	740	2.4e-05
GO:0006073	P	cellular glucan metabolic process	95	965	2.4e-05
GO:0009063	P	cellular amino acid catabolic process	35	226	2.5e-05
GO:0051239	P	regulation of multicellular organismal process	152	1769	2.7e-05
GO:0032870	P	cellular response to hormone stimulus	177	2137	2.8e-05
GO:0010218	P	response to far red light	32	197	3e-05
GO:0014070	P	response to organic cyclic compound	147	1706	3.6e-05
GO:0009624	P	response to nematode	36	241	3.6e-05
GO:0006633	P	fatty acid biosynthetic process	62	546	3.9e-05
GO:0071824	P	protein-DNA complex subunit organization	37	254	4.3e-05
GO:0071310	P	cellular response to organic substance	224	2867	4.7e-05
GO:0009415	P	response to water	98	1025	5.1e-05
GO:0009834	P	plant-type secondary cell wall biogenesis	27	153	5.3e-05
GO:0010038	P	response to metal ion	116	1276	5.3e-05
GO:0016131	P	brassinosteroid metabolic process	36	246	5.4e-05
GO:0030154	P	cell differentiation	251	3301	6.8e-05
GO:0006720	P	isoprenoid metabolic process	84	843	6.8e-05
GO:0009863	P	salicylic acid mediated signaling pathway	66	609	7.3e-05
GO:0009862	P	systemic acquired resistance, salicylic acid mediated signaling pathway	47	375	7.3e-05
GO:1900378	P	positive regulation of secondary metabolite biosynthetic process	29	176	7.3e-05
GO:0048468	P	cell development	142	1662	8e-05
GO:0046686	P	response to cadmium ion	94	986	9.1e-05
GO:0071495	P	cellular response to endogenous stimulus	185	2308	0.0001
GO:0000041	P	transition metal ion transport	51	428	0.0001
GO:0009409	P	response to cold	109	1197	0.0001
GO:0031668	P	cellular response to extracellular stimulus	71	683	0.00011
GO:0034614	P	cellular response to reactive oxygen species	37	267	0.00012
GO:0010256	P	endomembrane system organization	55	480	0.00012
GO:0009755	P	hormone-mediated signaling pathway	167	2048	0.00013
GO:0071496	P	cellular response to external stimulus	71	686	0.00013
GO:0006826	P	iron ion transport	30	193	0.00013
GO:0009991	P	response to extracellular stimulus	75	740	0.00013
GO:0050776	P	regulation of immune response	80	807	0.00014
GO:0046148	P	pigment biosynthetic process	60	547	0.00014
GO:0034599	P	cellular response to oxidative stress	43	340	0.00015
GO:0045088	P	regulation of innate immune response	77	770	0.00015
GO:0046942	P	carboxylic acid transport	57	511	0.00016
GO:0048869	P	cellular developmental process	335	4685	0.00018
GO:0006865	P	amino acid transport	47	390	0.00018
GO:0046283	P	anthocyanin-containing compound metabolic process	29	186	0.00018
GO:0015711	P	organic anion transport	57	518	0.00023
GO:0010025	P	wax biosynthetic process	14	50	0.00024
GO:0010166	P	wax metabolic process	15	58	0.00025
GO:0010363	P	regulation of plant-type hypersensitive response	66	636	0.00025
GO:0003333	P	amino acid transmembrane transport	25	150	0.00029
GO:0015804	P	neutral amino acid transport	28	181	0.00029
GO:0006520	P	cellular amino acid metabolic process	123	1438	0.00035
GO:0031348	P	negative regulation of defense response	51	452	0.00036
GO:0043269	P	regulation of ion transport	51	452	0.00036
GO:0035383	P	thioester metabolic process	36	273	0.00039
GO:0006637	P	acyl-CoA metabolic process	36	273	0.00039
GO:0045493	P	xylan catabolic process	10	25	0.00041
GO:2000889	P	cellodextrin metabolic process	10	25	0.00041
GO:0006810	P	transport	619	9455	0.00041
GO:0010941	P	regulation of cell death	96	1064	0.00051
GO:0006790	P	sulfur compound metabolic process	102	1150	0.00052
GO:1901606	P	alpha-amino acid catabolic process	36	278	0.00055
GO:0031667	P	response to nutrient levels	64	628	0.00055
GO:0050832	P	defense response to fungus	72	737	0.0006
GO:0080134	P	regulation of response to stress	107	1227	0.00062
GO:0009944	P	polarity specification of adaxial/abaxial axis	23	138	0.00063
GO:0043067	P	regulation of programmed cell death	92	1015	0.00064
GO:0006084	P	acetyl-CoA metabolic process	34	258	0.00067
GO:0010214	P	seed coat development	15	65	0.00075
GO:0006066	P	alcohol metabolic process	86	936	0.00076
GO:0065001	P	specification of axis polarity	23	140	0.00076
GO:0006972	P	hyperosmotic response	51	467	0.00077
GO:0006576	P	cellular biogenic amine metabolic process	44	380	0.00079
GO:0009932	P	cell tip growth	63	625	0.00083
GO:0042214	P	terpene metabolic process	17	84	0.00092
GO:0009718	P	anthocyanin-containing compound biosynthetic process	22	132	0.00092
GO:0016114	P	terpenoid biosynthetic process	49	446	0.00095
GO:0044272	P	sulfur compound biosynthetic process	48	434	0.00097
GO:0044248	P	cellular catabolic process	334	4779	0.00097
GO:0016998	P	cell wall macromolecule catabolic process	16	76	0.001
GO:0044085	P	cellular component biogenesis	297	4185	0.001
GO:0042180	P	cellular ketone metabolic process	126	1528	0.0012
GO:1905039	P	carboxylic acid transmembrane transport	25	166	0.0012
GO:0015849	P	organic acid transport	44	388	0.0012
GO:0042545	P	cell wall modification	58	568	0.0012
GO:0016119	P	carotene metabolic process	14	60	0.0012
GO:0009637	P	response to blue light	31	233	0.0012
GO:0012501	P	programmed cell death	109	1282	0.0013
GO:0034219	P	carbohydrate transmembrane transport	22	136	0.0013
GO:0006732	P	coenzyme metabolic process	112	1328	0.0013
GO:0031669	P	cellular response to nutrient levels	58	571	0.0014
GO:0009069	P	serine family amino acid metabolic process	49	454	0.0014
GO:0009753	P	response to jasmonic acid	83	914	0.0014
GO:0030243	P	cellulose metabolic process	43	381	0.0016
GO:0009267	P	cellular response to starvation	54	523	0.0017
GO:0008219	P	cell death	117	1410	0.0017
GO:1903825	P	organic acid transmembrane transport	25	171	0.0018
GO:0048449	P	floral organ formation	33	262	0.0018
GO:0009805	P	coumarin biosynthetic process	17	90	0.0018
GO:0009804	P	coumarin metabolic process	17	90	0.0018
GO:0006721	P	terpenoid metabolic process	52	500	0.0019
GO:0048359	P	mucilage metabolic process involved in seed coat development	13	55	0.002
GO:0052889	P	9,9'-di-cis-zeta-carotene desaturation to 7,9,7',9'-tetra-cis-lycopene	12	47	0.002
GO:0042594	P	response to starvation	56	554	0.002
GO:0009735	P	response to cytokinin	42	374	0.0021
GO:0002682	P	regulation of immune system process	84	940	0.0021
GO:0032501	P	multicellular organismal process	1023	16632	0.0021
GO:0010229	P	inflorescence development	18	101	0.0021
GO:0009958	P	positive gravitropism	15	73	0.0021
GO:0010155	P	regulation of proton transport	19	112	0.0024
GO:0009943	P	adaxial/abaxial axis specification	23	155	0.0027
GO:0010051	P	xylem and phloem pattern formation	30	234	0.0028
GO:0003002	P	regionalization	61	632	0.0031
GO:0009695	P	jasmonic acid biosynthetic process	31	248	0.0033
GO:0044282	P	small molecule catabolic process	124	1542	0.0033
GO:0009965	P	leaf morphogenesis	45	422	0.0034
GO:0042542	P	response to hydrogen peroxide	52	514	0.0034
GO:0051186	P	cofactor metabolic process	143	1831	0.0035
GO:0048532	P	anatomical structure arrangement	47	449	0.0035
GO:0008283	P	cell proliferation	66	705	0.0036
GO:0070271	P	protein complex biogenesis	124	1548	0.0038
GO:0044106	P	cellular amine metabolic process	70	762	0.0038
GO:0000302	P	response to reactive oxygen species	70	765	0.0042
GO:0006461	P	protein complex assembly	123	1538	0.0043
GO:0007568	P	aging	46	441	0.0044
GO:0009955	P	adaxial/abaxial pattern specification	26	195	0.0045
GO:0009733	P	response to auxin	81	927	0.0051
GO:0009694	P	jasmonic acid metabolic process	33	280	0.0052
GO:0006612	P	protein targeting to membrane	65	702	0.0053
GO:0009809	P	lignin biosynthetic process	17	101	0.0059
GO:0009933	P	meristem structural organization	44	422	0.0061
GO:0005982	P	starch metabolic process	38	346	0.0064
GO:0071365	P	cellular response to auxin stimulus	43	411	0.0066
GO:0007010	P	cytoskeleton organization	107	1317	0.0066
GO:0032879	P	regulation of localization	69	766	0.0069
GO:0008299	P	isoprenoid biosynthetic process	68	752	0.0069
GO:0051273	P	beta-glucan metabolic process	45	440	0.0075
GO:0051322	P	anaphase	17	104	0.0078
GO:0033692	P	cellular polysaccharide biosynthetic process	84	986	0.0081
GO:0007154	P	cell communication	513	7931	0.0081
GO:0015770	P	sucrose transport	10	40	0.0087
GO:0015800	P	acidic amino acid transport	10	40	0.0087
GO:0005996	P	monosaccharide metabolic process	85	1005	0.0091
GO:0051049	P	regulation of transport	61	663	0.0093
GO:0009734	P	auxin-activated signaling pathway	41	393	0.0094
GO:0051301	P	cell division	83	979	0.0099
GO:0010224	P	response to UV-B	26	207	0.01
GO:0015772	P	oligosaccharide transport	10	41	0.01
GO:0015766	P	disaccharide transport	10	41	0.01
GO:0006558	P	L-phenylalanine metabolic process	10	41	0.01
GO:0034637	P	cellular carbohydrate biosynthetic process	90	1083	0.01
GO:0080135	P	regulation of cellular response to stress	66	737	0.01
GO:0080001	P	mucilage extrusion from seed coat	7	19	0.011
GO:0009226	P	nucleotide-sugar biosynthetic process	11	50	0.011
GO:0090150	P	establishment of protein localization to membrane	67	755	0.012
GO:0045488	P	pectin metabolic process	29	246	0.012
GO:0010191	P	mucilage metabolic process	13	69	0.012
GO:0060919	P	auxin influx	5	8	0.012
GO:0048444	P	floral organ morphogenesis	35	322	0.012
GO:0010393	P	galacturonan metabolic process	29	247	0.012
GO:0010200	P	response to chitin	68	773	0.013
GO:0006559	P	L-phenylalanine catabolic process	8	27	0.013
GO:0071407	P	cellular response to organic cyclic compound	84	1005	0.013
GO:0010087	P	phloem or xylem histogenesis	26	212	0.013
GO:0010310	P	regulation of hydrogen peroxide metabolic process	29	249	0.014
GO:0072657	P	protein localization to membrane	67	761	0.014
GO:0009308	P	amine metabolic process	97	1200	0.014
GO:0023052	P	signaling	536	8380	0.014
GO:0043090	P	amino acid import	28	238	0.015
GO:0006544	P	glycine metabolic process	17	112	0.016
GO:0009798	P	axis specification	24	191	0.016
GO:0009072	P	aromatic amino acid family metabolic process	38	369	0.018
GO:0010089	P	xylem development	19	136	0.019
GO:0048563	P	post-embryonic organ morphogenesis	36	344	0.019
GO:0016054	P	organic acid catabolic process	66	757	0.019
GO:0046500	P	S-adenosylmethionine metabolic process	6	15	0.019
GO:0051234	P	establishment of localization	641	10218	0.02
GO:0048451	P	petal formation	15	94	0.02
GO:0048439	P	flower morphogenesis	19	139	0.023
GO:0015994	P	chlorophyll metabolic process	34	323	0.024
GO:0009855	P	determination of bilateral symmetry	24	198	0.024
GO:0009845	P	seed germination	42	431	0.026
GO:0048448	P	stamen morphogenesis	11	57	0.027
GO:0042886	P	amide transport	26	224	0.027
GO:0009106	P	lipoate metabolic process	14	87	0.028
GO:0006869	P	lipid transport	34	327	0.028
GO:0010026	P	trichome differentiation	34	327	0.028
GO:0043648	P	dicarboxylic acid metabolic process	27	238	0.029
GO:0009799	P	specification of symmetry	24	202	0.031
GO:0015749	P	monosaccharide transport	13	78	0.031
GO:0000226	P	microtubule cytoskeleton organization	51	561	0.032
GO:0036293	P	response to decreased oxygen levels	21	167	0.032
GO:0015837	P	amine transport	14	89	0.033
GO:0070482	P	response to oxygen levels	21	168	0.034
GO:0010243	P	response to organonitrogen compound	73	883	0.037
GO:0048583	P	regulation of response to stimulus	166	2322	0.039
GO:0090351	P	seedling development	43	456	0.04
GO:0070838	P	divalent metal ion transport	47	512	0.04
GO:0048446	P	petal morphogenesis	15	102	0.041
GO:0051567	P	histone H3-K9 methylation	25	220	0.042
GO:0015824	P	proline transport	18	136	0.042
GO:2000377	P	regulation of reactive oxygen species metabolic process	32	310	0.042
GO:0000281	P	mitotic cytokinesis	35	350	0.043
GO:0006949	P	syncytium formation	8	34	0.043
GO:0000911	P	cytokinesis by cell plate formation	33	324	0.044
GO:0007169	P	transmembrane receptor protein tyrosine kinase signaling pathway	18	137	0.045
GO:0046244	P	salicylic acid catabolic process	5	12	0.045
GO:0043086	P	negative regulation of catalytic activity	51	572	0.045
GO:0006766	P	vitamin metabolic process	27	247	0.045
GO:0072511	P	divalent inorganic cation transport	47	516	0.045
GO:0009225	P	nucleotide-sugar metabolic process	12	72	0.046
GO:0006857	P	oligopeptide transport	21	174	0.049
GO:0009064	P	glutamine family amino acid metabolic process	21	174	0.049
GO:0046365	P	monosaccharide catabolic process	53	604	0.05
GO:0009070	P	serine family amino acid biosynthetic process	35	354	0.05
GO:0016491	F	oxidoreductase activity	349	3759	4.3e-16
GO:0020037	F	heme binding	91	664	2.7e-10
GO:0004553	F	hydrolase activity, hydrolyzing O-glycosyl compounds	104	809	2.7e-10
GO:0046906	F	tetrapyrrole binding	96	726	2.9e-10
GO:0016798	F	hydrolase activity, acting on glycosyl bonds	112	962	4.3e-09
GO:0003824	F	catalytic activity	1508	24350	6.5e-08
GO:0032440	F	2-alkenal reductase [NAD(P)] activity	43	246	4.2e-07
GO:0004601	F	peroxidase activity	48	301	6e-07
GO:0016684	F	oxidoreductase activity, acting on peroxide as acceptor	48	303	6.5e-07
GO:0016209	F	antioxidant activity	55	406	5.7e-06
GO:0016628	F	oxidoreductase activity, acting on the CH-CH group of donors, NAD or NADP as acceptor	48	338	1.1e-05
GO:0008061	F	chitin binding	19	64	1.3e-05
GO:0005507	F	copper ion binding	47	331	1.3e-05
GO:0016206	F	catechol O-methyltransferase activity	13	30	4.3e-05
GO:0009055	F	electron carrier activity	71	648	8e-05
GO:0016627	F	oxidoreductase activity, acting on the CH-CH group of donors	52	431	0.00021
GO:0019199	F	transmembrane receptor protein kinase activity	37	263	0.0003
GO:0016705	F	oxidoreductase activity, acting on paired donors, with incorporation or reduction of molecular oxygen	75	735	0.00037
GO:0043168	F	anion binding	54	472	0.00048
GO:0046982	F	protein heterodimerization activity	37	274	0.0006
GO:0033807	F	icosanoyl-CoA synthase activity	9	17	0.00062
GO:0016682	F	oxidoreductase activity, acting on diphenols and related substances as donors, oxygen as acceptor	14	52	0.001
GO:0052716	F	hydroquinone:oxygen oxidoreductase activity	11	31	0.0011
GO:0015171	F	amino acid transmembrane transporter activity	27	176	0.0013
GO:0005199	F	structural constituent of cell wall	14	58	0.0025
GO:0080161	F	auxin transmembrane transporter activity	13	52	0.0035
GO:0033293	F	monocarboxylic acid binding	13	53	0.004
GO:0016165	F	linoleate 13S-lipoxygenase activity	8	18	0.0042
GO:0016679	F	oxidoreductase activity, acting on diphenols and related substances as donors	15	71	0.0043
GO:0043167	F	ion binding	483	7312	0.0058
GO:0052689	F	carboxylic ester hydrolase activity	52	505	0.0058
GO:0004497	F	monooxygenase activity	53	522	0.0067
GO:0051119	F	sugar transmembrane transporter activity	22	145	0.0068
GO:0010328	F	auxin influx transmembrane transporter activity	5	5	0.0072
GO:0004714	F	transmembrane receptor protein tyrosine kinase activity	14	68	0.0079
GO:0005506	F	iron ion binding	61	636	0.0079
GO:0008171	F	O-methyltransferase activity	16	87	0.0081
GO:0016762	F	xyloglucan:xyloglucosyl transferase activity	10	36	0.0093
GO:0004568	F	chitinase activity	13	61	0.0095
GO:0015926	F	glucosidase activity	20	132	0.012
GO:0008447	F	L-ascorbate oxidase activity	7	17	0.013
GO:0046943	F	carboxylic acid transmembrane transporter activity	27	213	0.013
GO:0015144	F	carbohydrate transmembrane transporter activity	23	167	0.013
GO:1901476	F	carbohydrate transporter activity	23	167	0.013
GO:0008515	F	sucrose transmembrane transporter activity	10	39	0.013
GO:0004185	F	serine-type carboxypeptidase activity	14	74	0.013
GO:0005342	F	organic acid transmembrane transporter activity	27	216	0.015
GO:0005504	F	fatty acid binding	7	18	0.015
GO:0015154	F	disaccharide transmembrane transporter activity	10	40	0.015
GO:0005275	F	amine transmembrane transporter activity	20	138	0.016
GO:0015157	F	oligosaccharide transmembrane transporter activity	10	41	0.017
GO:0048037	F	cofactor binding	86	1036	0.024
GO:0015175	F	neutral amino acid transmembrane transporter activity	11	52	0.024
GO:0015172	F	acidic amino acid transmembrane transporter activity	10	44	0.026
GO:0004674	F	protein serine/threonine kinase activity	120	1559	0.029
GO:0099600	F	transmembrane receptor activity	48	504	0.03
GO:0047461	F	(+)-delta-cadinene synthase activity	7	22	0.033
GO:0051213	F	dioxygenase activity	32	295	0.034
GO:0015145	F	monosaccharide transmembrane transporter activity	13	75	0.036
GO:0004130	F	cytochrome-c peroxidase activity	5	10	0.039
GO:0042802	F	identical protein binding	45	474	0.042
GO:0070008	F	serine-type exopeptidase activity	14	87	0.042
GO:0016829	F	lyase activity	76	917	0.042
GO:0010333	F	terpene synthase activity	10	49	0.045
GO:0010334	F	sesquiterpene synthase activity	7	24	0.045
GO:0005576	C	extracellular region	414	2695	1.4e-68
GO:0005618	C	cell wall	297	1901	6.9e-49
GO:0030312	C	external encapsulating structure	300	1960	5.6e-48
GO:0009505	C	plant-type cell wall	179	780	1e-47
GO:0071944	C	cell periphery	772	8255	3.6e-47
GO:0048046	C	apoplast	167	905	4.3e-34
GO:0009506	C	plasmodesma	236	1850	1.2e-26
GO:0055044	C	symplast	236	1850	1.2e-26
GO:0005911	C	cell-cell junction	237	1892	7.8e-26
GO:0030054	C	cell junction	240	1927	7.8e-26
GO:0005886	C	plasma membrane	586	6798	2e-24
GO:0031225	C	anchored component of membrane	83	398	1.9e-19
GO:0031226	C	intrinsic component of plasma membrane	98	608	3.3e-16
GO:0046658	C	anchored component of plasma membrane	64	307	6.5e-15
GO:0044459	C	plasma membrane part	121	944	2.3e-13
GO:0031224	C	intrinsic component of membrane	1208	18717	1e-09
GO:0016021	C	integral component of membrane	1201	18662	2.8e-09
GO:0016020	C	membrane	1522	24684	3e-08
GO:0005773	C	vacuole	257	3129	1.6e-07
GO:0044815	C	DNA packaging complex	34	176	4.2e-07
GO:0000786	C	nucleosome	33	170	6e-07
GO:0044425	C	membrane part	1231	19621	9.3e-07
GO:0044434	C	chloroplast part	182	2339	0.00073
GO:0009570	C	chloroplast stroma	113	1314	0.0008
GO:0009536	C	plastid	398	5796	0.00081
GO:0044435	C	plastid part	184	2381	0.00084
GO:0009579	C	thylakoid	92	1020	0.00087
GO:0032993	C	protein-DNA complex	38	312	0.0012
GO:0009514	C	glyoxysome	10	29	0.0012
GO:0009507	C	chloroplast	374	5439	0.0012
GO:0009532	C	plastid stroma	113	1336	0.0012
GO:0005615	C	extracellular space	31	247	0.0034
GO:0009921	C	auxin efflux carrier complex	5	6	0.0059
GO:0044421	C	extracellular region part	52	527	0.0064
GO:0009925	C	basal plasma membrane	5	7	0.0092
GO:0005887	C	integral component of plasma membrane	34	306	0.012
GO:0045178	C	basal part of cell	5	8	0.013
GO:0016323	C	basolateral plasma membrane	5	8	0.013
GO:0009526	C	plastid envelope	95	1170	0.015
GO:0005783	C	endoplasmic reticulum	151	2031	0.016
GO:0009941	C	chloroplast envelope	92	1132	0.016
GO:0009986	C	cell surface	12	68	0.032
GO:0009408	P	response to heat	50	589	2.3e-10	downregulated
GO:0009628	P	response to abiotic stimulus	212	5674	1.7e-09
GO:0009642	P	response to light intensity	39	500	5.7e-07
GO:0009266	P	response to temperature stimulus	86	1840	2.3e-06
GO:0009644	P	response to high light intensity	31	375	7.1e-06
GO:0010035	P	response to inorganic substance	117	2920	8e-06
GO:0033517	P	myo-inositol hexakisphosphate metabolic process	15	87	1e-05
GO:0010264	P	myo-inositol hexakisphosphate biosynthetic process	15	87	1e-05
GO:0032958	P	inositol phosphate biosynthetic process	15	89	1.1e-05
GO:0009314	P	response to radiation	97	2302	1.1e-05
GO:0009416	P	response to light stimulus	93	2186	1.4e-05
GO:0043647	P	inositol phosphate metabolic process	18	142	1.7e-05
GO:0046173	P	polyol biosynthetic process	16	116	3.4e-05
GO:1901700	P	response to oxygen-containing compound	165	4781	4.7e-05
GO:0000302	P	response to reactive oxygen species	44	765	4.8e-05
GO:0019751	P	polyol metabolic process	21	213	4.9e-05
GO:0044699	P	single-organism process	725	28803	5.3e-05
GO:0042542	P	response to hydrogen peroxide	34	514	6e-05
GO:0042221	P	response to chemical	275	9294	0.0006
GO:0055080	P	cation homeostasis	35	622	0.0012
GO:0044702	P	single organism reproductive process	140	4163	0.0015
GO:0006457	P	protein folding	37	692	0.0017
GO:0098771	P	inorganic ion homeostasis	28	460	0.0027
GO:0048878	P	chemical homeostasis	48	1064	0.0052
GO:0055065	P	metal ion homeostasis	24	377	0.0055
GO:0009737	P	response to abscisic acid	62	1520	0.0056
GO:0009649	P	entrainment of circadian clock	6	20	0.0066
GO:0022414	P	reproductive process	156	4935	0.0075
GO:0033993	P	response to lipid	77	2067	0.0095
GO:0050801	P	ion homeostasis	38	791	0.0095
GO:0071482	P	cellular response to light stimulus	16	200	0.0096
GO:0071214	P	cellular response to abiotic stimulus	26	453	0.01
GO:0019748	P	secondary metabolic process	66	1706	0.011
GO:0044710	P	single-organism metabolic process	464	17698	0.011
GO:0009719	P	response to endogenous stimulus	142	4462	0.011
GO:0044281	P	small molecule metabolic process	246	8585	0.014
GO:0003006	P	developmental process involved in reproduction	129	3998	0.014
GO:0006979	P	response to oxidative stress	53	1291	0.014
GO:0071478	P	cellular response to radiation	16	214	0.016
GO:0055085	P	transmembrane transport	98	2870	0.016
GO:0044763	P	single-organism cellular process	536	20993	0.018
GO:0042752	P	regulation of circadian rhythm	10	90	0.018
GO:0001101	P	response to acid chemical	102	3035	0.018
GO:0010017	P	red or far-red light signaling pathway	12	130	0.019
GO:0071489	P	cellular response to red or far red light	12	131	0.019
GO:0097305	P	response to alcohol	66	1760	0.019
GO:0009687	P	abscisic acid metabolic process	9	76	0.023
GO:0010099	P	regulation of photomorphogenesis	8	59	0.023
GO:0000003	P	reproduction	162	5342	0.023
GO:0009725	P	response to hormone	125	3950	0.03
GO:0044712	P	single-organism catabolic process	107	3285	0.033
GO:0007602	P	phototransduction	9	81	0.033
GO:0009585	P	red, far-red light phototransduction	9	81	0.033
GO:0006950	P	response to stress	324	12007	0.039
GO:0032870	P	cellular response to hormone stimulus	75	2137	0.039
GO:0009873	P	ethylene-activated signaling pathway	20	348	0.045
GO:0048609	P	multicellular organismal reproductive process	31	669	0.046
GO:0006020	P	inositol metabolic process	5	22	0.047
GO:0030007	P	cellular potassium ion homeostasis	5	22	0.047
GO:0009639	P	response to red or far red light	34	765	0.047
GO:0006970	P	response to osmotic stress	66	1843	0.05
GO:0005622	C	intracellular	705	27648	1.7e-05
GO:0044464	C	cell part	754	30318	9.3e-05
GO:0044424	C	intracellular part	680	26820	0.00011
GO:0005623	C	cell	754	30411	0.00011
GO:0043231	C	intracellular membrane-bounded organelle	584	22488	0.00015
GO:0043227	C	membrane-bounded organelle	586	22556	0.00015
GO:0043229	C	intracellular organelle	606	23739	0.0008
GO:0043226	C	organelle	606	23816	0.0012
