# Supplementary material for: Transcriptome Analysis Identifies Novel Genes Associated with Low-Temperature Seed Germination in Sweet Corn
Source: Plants (Basel). 2022 Dec 29;12(1):159. doi: 10.3390/plants12010159 (PMC9824086; doi:10.3390/plants12010159)
Supplement: Supplementary file 1 [file plants-12-00159-s001.zip › Table S5 Summary of RNA-Seq.xlsx]

## Sheet: Sheet1
Table S5 Summary of RNA-Seq data
Sample	Raw Reads	Low-quality Reads	Raw Q30 Bases Rate(%)	Clean Q30 Bases Rate(%)	Raw GC percent(%)	Clean GC percent(%)
L282-1	46779106	0	91.57	91.42	55.78	55.79
L282-2	78980078	0	91.34	91.18	54.98	54.96
L693-1	48824034	0	92.23	92.11	55.21	55.23
L693-2	49055846	0	96.38	96.34	56.64	56.67
L282C-1	46898878	0	90.07	89.83	55.87	55.89
L282C-2	45538924	0	91.06	90.84	55.97	55.97
L693C-1	48632604	0	92.59	92.48	55.84	55.86
L693C-2	76416970	0	91.27	91.06	54.75	54.72
