# Supplementary material for: Transcriptome Analysis Identifies Novel Genes Associated with Low-Temperature Seed Germination in Sweet Corn
Source: Plants (Basel). 2022 Dec 29;12(1):159. doi: 10.3390/plants12010159 (PMC9824086; doi:10.3390/plants12010159)
Supplement: Supplementary file 1 [file plants-12-00159-s001.zip › Table S6 primer for qRT-PCR.xlsx]

## Sheet: Sheet1
Table S6 Primer list for qRT-PCR
Primer Name	Sequence (5' to 3')	Sequence (5' to 3')
Actin	CGATTGAGCATGGCATTGTCA	CCCACTAGCGTACAACGAA
Zm00001d044317	GCGCTCAACAAGAATAAAGAGG	TGATGCACGGGTTGATTAATTC
Zm00001d004506	GTCATCACGAACACTGACCTC	TTCCAGTACCTTGAATCCCTG
Zm00001d012090	TTCGACAACTATCCCATGAACG	AGTTGGTTTCCTCGTAGGTTTC
Zm00001d034096	CCAAAGTTGACATGACCGAAG	TAGATTATTAGGGCGCTCACAG
Zm00001d046474	CTCACACTGTTCGTCGTCTC	CGGTTTGACGATAGGAAAGGG
Zm00001d049288	TGCTTTCTTGTGGTGGTCTC	TTCATCTTCCTGCCTGCAC
Zm00001d022460	CTTCATCCAGGGAGACATCTG	TACGTAAATCCCAGCGTGTAG
ZmSWEET17b	AATGGGATAGGCTTCGTGCTT	TGTTTCTTTGCTGCATTGGGA
ZmSWEET4c	AACACCAAGCAGATCATGGAG	ATCATGGTTGACTGCTGGTC
ZmSWEET4b	AACACCCAGAAGATCGTGGAG	CCGTTGTTGTTGTTGTTGGAGG
ZmSWEET13a	CGACTCCCACCAGTAACAC	CTTCTGTAGCGCAGCTCTTG
ZmSWEET13b	TCTTTGGAACATCCTTGGGC	TTGCTCTTGTAGATGCGGTAG
ZmSWEET1a	TTCGGAGTTTCTGGGAATGTC	TTGAGCAGCGTCATGTTGTAG
Zm00001d023768	CACCACATCTTCCCCAACAT	GTCGAACATGTAGTACTCTCCA
Zm00001d023774	GATGCTGCTTCAATGGAACTC	AAAAGAACCAGAGGTTGGATCA
Zm00001d045660	GAGTCTGGATGATTGGTTTTGG	CTTGAGCACGTCTGGAATGTC
